# Supplementary material for: Biomantling and Bioturbation by Colonies of the Florida Harvester Ant, Pogonomyrmex badius
Source: PLoS One. 2015 Mar 20;10(3):e0120407. doi: 10.1371/journal.pone.0120407 (PMC4368782; doi:10.1371/journal.pone.0120407)
Supplement: S1 Table — The data are taken from [31]. (XLS) [file pone.0120407.s001.xls]

## Sheet: mound diameter, depth and colony size
colony number	Maximum nest depth cm	mean disc diameter	disc area	Total chamber area, cm2
1	171	32	740.255	1231.9
2	199	34.5	877.63	1283.3
3	180	56.5	2482.17	7210.2
4	200	63.5	3155.7	6281.5
5	147	39	1174.36	1740.5
6	89	46	1654	4052.7
7	145	36.5	1044.05	3660.5
8	163			4168.6
9	30	19.5	298.3	363.7
10	161			7556
11	205			10289.8
12	64			727.6
13	197			3205.9
14	148	29.5	681.38	1179.1
15	91			845.1
16	150	54	2288.28	2690.4
17	140	37.5	1099	2363.6
18	125	26	529.875	522.5
19	305	63	3114.88	7472.9
20	250	75.5	4388.15	6294.1
21	210			2760.8
22	132	20	314	818.6
23	189			5593.9
24	49			429.8
25	111			1218
26	292			9207.2
27	196			3502
28	31	8.5	51.81	140
29	29	9	62.8	25.5
30	35	10.5	81.64	166
31	37	13.5	133.45	153
