# Supplementary material for: Biomantling and Bioturbation by Colonies of the Florida Harvester Ant, Pogonomyrmex badius
Source: PLoS One. 2015 Mar 20;10(3):e0120407. doi: 10.1371/journal.pone.0120407 (PMC4368782; doi:10.1371/journal.pone.0120407)
Supplement: S2 Table — Data used for these computation are from [31]. (XLS) [file pone.0120407.s002.xls]

## Sheet: area by 50 cm depth increments
Colony number	Depth increment (of six)	Chamber area in increment	total area in nest	disc radius	disc area, cm2	log disc area	log chamber area increment	Size class based on 1000 cm2 classes	mean total area by size class	percent of total in increment	mean vol in increment by size class
1	1	987.1	1231	15.3542	740.255	2.86938	2.99436	2	1321.59	0.801868	1059.74
1	2	81.8	1231	15.3542	740.255	2.86938	1.91275	2	1321.59	0.06645	87.8196
1	3	72.9	1231	15.3542	740.255	2.86938	1.86273	2	1321.59	0.0592201	78.2646
1	4	90.1	1231	15.3542	740.255	2.86938	1.95472	2	1321.59	0.0731925	96.7304
2	1	1044	1283	16.7183	877.63	2.94331	3.0187	2	1321.59	0.813718	1075.4
2	2	187.4	1283	16.7183	877.63	2.94331	2.27277	2	1321.59	0.146064	193.036
2	3	31.1	1283	16.7183	877.63	2.94331	1.49276	2	1321.59	0.0242401	32.0354
2	4	20.8	1283	16.7183	877.63	2.94331	1.31806	2	1321.59	0.016212	21.4256
3	1	5208.1	7210	28.1158	2482.17	3.39483	3.71668	8	7421.57	0.722344	5360.93
3	2	1225.2	7210	28.1158	2482.17	3.39483	3.08821	8	7421.57	0.169931	1261.15
3	3	465.9	7210	28.1158	2482.17	3.39483	2.66829	8	7421.57	0.0646186	479.571
3	4	311	7210	28.1158	2482.17	3.39483	2.49276	8	7421.57	0.0431345	320.126
4	1	4436.1	6281	31.7017	3155.7	3.4991	3.647	7	6288.09	0.706273	4441.11
4	2	899.4	6281	31.7017	3155.7	3.4991	2.95395	7	6288.09	0.143194	900.415
4	3	363.9	6281	31.7017	3155.7	3.4991	2.56098	7	6288.09	0.0579366	364.311
4	4	283.1	6281	31.7017	3155.7	3.4991	2.45194	7	6288.09	0.0450724	283.42
5	1	1448.9	1740	19.3391	1174.36	3.0698	3.16104	2	1321.59	0.832701	1100.49
5	2	91.5	1740	19.3391	1174.36	3.0698	1.96142	2	1321.59	0.0525862	69.4973
5	3	200.1	1740	19.3391	1174.36	3.0698	2.30125	2	1321.59	0.115	151.983
6	1	3973.3	4052	22.951	1654	3.21853	3.59915	5	4130	0.980577	4049.79
6	2	79.4	4052	22.951	1654	3.21853	1.89982	5	4130	0.0195953	80.9284
7	1	2892.5	3660	18.2346	1044.05	3.01872	3.46127	4	3437.45	0.790301	2716.62
7	2	642	3660	18.2346	1044.05	3.01872	2.80754	4	3437.45	0.17541	602.963
7	3	126	3660	18.2346	1044.05	3.01872	2.10037	4	3437.45	0.0344262	118.339
8	1	3357.9	4169				3.52607	5	4130	0.805445	3326.49
8	2	376.8	4169				2.57611	5	4130	0.0903814	373.275
8	3	332.4	4169				2.52166	5	4130	0.0797313	329.29
8	4	101.5	4169				2.00647	5	4130	0.0243464	100.55
9	1	363.7	364	9.74679	298.3	2.47465	2.56074	1	529.75	0.999176	529.313
10	1	5651.2	7556				3.75214	8	7421.57	0.747909	5550.66
10	2	877.9	7556				2.94345	8	7421.57	0.116186	862.281
10	3	871.3	7556				2.94017	8	7421.57	0.115312	855.799
10	4	155.6	7556				2.19201	8	7421.57	0.0205929	152.832
11	1	7962.5	10290				3.90105	10	9640.2	0.77381	7459.68
11	2	1366.2	10290				3.13551	10	9640.2	0.13277	1279.93
11	3	561.1	10290				2.74904	10	9640.2	0.0545287	525.667
12	1	674	727				2.82866	1	529.75	0.927098	491.13
12	2	53.6	727				1.72916	1	529.75	0.0737276	39.0572
13	1	2793.37	3206				3.44613	4	3437.45	0.871294	2995.04
13	2	316.96	3206				2.501	4	3437.45	0.0988646	339.843
13	3	87.31	3206				1.94106	4	3437.45	0.0272333	93.6133
13	4	8.24	3206				0.915927	4	3437.45	0.00257018	8.83488
14	1	920.72	1179	14.7309	681.38	2.83339	2.96413	2	1321.59	0.780933	1032.07
14	2	219.64	1179	14.7309	681.38	2.83339	2.34171	2	1321.59	0.186293	246.203
14	3	38.79	1179	14.7309	681.38	2.83339	1.58872	2	1321.59	0.0329008	43.4813
15	1	773.08	845				2.88822	1	529.75	0.914888	484.662
15	2	72.06	845				1.85769	1	529.75	0.0852781	45.1761
16	1	1849.17	2690	26.9954	2288.28	3.35951	3.26698	3	2633.36	0.687424	1810.24
16	2	641.9	2690	26.9954	2288.28	3.35951	2.80747	3	2633.36	0.238625	628.385
16	3	199.32	2690	26.9954	2288.28	3.35951	2.29955	3	2633.36	0.0740967	195.123
17	1	1829.16	2364	18.7083	1099	3.041	3.26225	3	2633.36	0.773756	2037.58
17	2	326.34	2364	18.7083	1099	3.041	2.51367	3	2633.36	0.138046	363.524
17	3	208.12	2364	18.7083	1099	3.041	2.31831	3	2633.36	0.0880372	231.834
18	1	394.59	532	12.9904	529.875	2.72417	2.59615	1	529.75	0.741711	392.921
18	2	66.84	532	12.9904	529.875	2.72417	1.82504	1	529.75	0.125639	66.5573
18	3	61.06	532	12.9904	529.875	2.72417	1.78576	1	529.75	0.114774	60.8018
19	1	4345.06	7473	31.496	3114.88	3.49344	3.638	8	7421.57	0.581434	4315.16
19	2	1943.31	7473	31.496	3114.88	3.49344	3.28854	8	7421.57	0.260044	1929.94
19	3	701.96	7473	31.496	3114.88	3.49344	2.84631	8	7421.57	0.0939328	697.129
19	4	212.6	7473	31.496	3114.88	3.49344	2.32756	8	7421.57	0.0284491	211.137
19	5	210	7473	31.496	3114.88	3.49344	2.32222	8	7421.57	0.0281012	208.555
19	6	59.98	7473	31.496	3114.88	3.49344	1.77801	8	7421.57	0.00802623	59.5672
20	1	3712.03	6294	37.3832	4388.15	3.64228	3.56961	7	6288.09	0.589773	3708.55
20	2	1383.39	6294	37.3832	4388.15	3.64228	3.14094	7	6288.09	0.219795	1382.09
20	3	650.31	6294	37.3832	4388.15	3.64228	2.81312	7	6288.09	0.103322	649.699
20	4	290.27	6294	37.3832	4388.15	3.64228	2.4628	7	6288.09	0.0461185	289.997
20	5	258.07	6294	37.3832	4388.15	3.64228	2.41174	7	6288.09	0.0410025	257.828
21	1	1820.16	2761				3.26011	3	2633.36	0.659239	1736.02
21	2	627.55	2761				2.79765	3	2633.36	0.227291	598.539
21	3	101.05	2761				2.00454	3	2633.36	0.0365991	96.3786
21	4	181.33	2761				2.25847	3	2633.36	0.0656755	172.947
21	5	30.75	2761				1.48785	3	2633.36	0.0111373	29.3285
22	1	594.85	819	10	314	2.49693	2.77441	1	529.75	0.726313	384.764
22	2	73.45	819	10	314	2.49693	1.86599	1	529.75	0.0896825	47.5093
22	3	150.32	819	10	314	2.49693	2.17702	1	529.75	0.183541	97.2308
23	1	4226.89	5593				3.62602	6	5593	0.755746	4226.89
23	2	807.97	5593				2.9074	6	5593	0.144461	807.97
23	3	431.5	5593				2.63498	6	5593	0.07715	431.5
23	4	127.58	5593				2.10578	6	5593	0.0228107	127.58
24	1	429.8	430				2.63327	1	529.75	0.999535	529.504
25	1	1026.9	1218				3.01153	2	1321.59	0.843103	1114.24
25	2	108.65	1218				2.03603	2	1321.59	0.0892036	117.89
25	3	82.47	1218				1.9163	2	1321.59	0.0677094	89.4839
26	1	6542.2	9207				3.81572	10	9640.2	0.710568	6850.02
26	2	1403.43	9207				3.14719	10	9640.2	0.152431	1469.46
26	3	234.14	9207				2.36948	10	9640.2	0.0254307	245.157
26	4	575.38	9207				2.75995	10	9640.2	0.0624938	602.452
26	5	255.68	9207				2.4077	10	9640.2	0.0277702	267.71
26	6	196.42	9207				2.29319	10	9640.2	0.0213338	205.662
27	1	2373.94	3502				3.37547	4	3437.45	0.677881	2330.19
27	2	588	3502				2.76938	4	3437.45	0.167904	577.163
27	3	341.36	3502				2.53321	4	3437.45	0.0974757	335.068
27	4	198.66	3502				2.29811	4	3437.45	0.0567276	194.998
28	1	139.7	140	4.06202	51.81	1.71441	2.1452	1	529.75	0.997857	528.615
29	1	25.5	26	4.47214	62.8	1.79796	1.40654	1	529.75	0.980769	519.562
30	1	166.2	166	5.09902	81.64	1.9119	2.22063	1	529.75	1.0012	530.388
31	1	153.2	153	6.5192	133.45	2.12532	2.18526	1	529.75	1.00131	530.442
