# Supplementary material for: Biomantling and Bioturbation by Colonies of the Florida Harvester Ant, Pogonomyrmex badius
Source: PLoS One. 2015 Mar 20;10(3):e0120407. doi: 10.1371/journal.pone.0120407 (PMC4368782; doi:10.1371/journal.pone.0120407)
Supplement: S3 Table — Latitude and longitude of each colony at each survey, along with disc size of old and live nest. (XLS) [file pone.0120407.s003.xls]

## Sheet: combined 2012 surveys with lat-
All colony numbers	latitude, early April 2012	latitude, May 17, 2012	lat, end Jun 2012	lat Jul 23-24, 2012	lat, end Aug 2012	lat, Oct 15, 2012	lat, late Nov 2012	spacer	longitude, early April 2012	longitude, May 17, 2012	long, end Jun 2012	long Jul 23-24, 2012	long, end Aug 2012	long, Oct 15, 2012	long, late Nov 2012	disc, early April 2012, cm	disc, May 17, 2012	live, end Jun 2012	live, Jul 23-24, 2012	old, Jul 23-24, 2012	live, end Aug 2012	old, end Aug 2012	live, Oct 15, 2012	old, Oct 15, 2012	disc, live, late Nov 2012	disc, old, late Nov 2012	All colony numbers
0		30.3614	30.3614	30.3614	30.3614	30.3614	30.3614			-84.4182	-84.4182	-84.4182	-84.4182	-84.4182	-84.4182		0										0
1		30.3582	30.3582	30.3582	30.3582	30.3582	30.3582			-84.4183	-84.4183	-84.4183	-84.4183	-84.4183	-84.4183		30										1
3		30.3583	30.3583	30.3583	30.3583	30.3583	30.3583			-84.4183	-84.4183	-84.4183	-84.4183	-84.4183	-84.4183		0										3
4		30.3581	30.3581	30.3581	30.3581	30.3581	30.3581			-84.418	-84.418	-84.4179	-84.4179	-84.4179	-84.4179		30		33	40			45	50	45	50	4
5		30.3579	30.3579	30.3579	30.3579	30.3579	30.3579			-84.4177	-84.4177	-84.4177	-84.4177	-84.4177	-84.4177		0										5
6		30.3579	30.3579	30.3579	30.3579	30.3579	30.3579			-84.4175	-84.4175	-84.4175	-84.4175	-84.4175	-84.4175		40										6
8		30.3576	30.3576	30.3576	30.3576	30.3576	30.3576			-84.4169	-84.4169	-84.4169	-84.4169	-84.4169	-84.4169		50										8
10		30.3578	30.3578	30.3578	30.3578	30.3578	30.3578			-84.4167	-84.4167	-84.4167	-84.4167	-84.4167	-84.4167		35										10
11		30.3578	30.3578	30.3578	30.3578	30.3578	30.3578			-84.417	-84.417	-84.4171	-84.4171	-84.4171	-84.4171		45		40	55			40	50	40	50	11
13		30.3579	30.3579	30.3579	30.3579	30.3579	30.3579			-84.4171	-84.4171	-84.4171	-84.4171	-84.4171	-84.4171		65										13
14		30.358	30.358	30.358	30.358	30.358	30.358			-84.4173	-84.4173	-84.4173	-84.4173	-84.4173	-84.4173		35						42	50	42	50	14
16		30.3581	30.3581	30.3581	30.3582	30.3582	30.3582			-84.4174	-84.4174	-84.4174	-84.4175	-84.4175	-84.4175		0				37	50					16
17		30.3581	30.3581	30.3581	30.3581	30.3581	30.3581			-84.4176	-84.4176	-84.4176	-84.4177	-84.4177	-84.4177		65				45	45					17
18		30.3582	30.3582	30.3582	30.3582	30.3582	30.3582			-84.4178	-84.4178	-84.4178	-84.4178	-84.4178	-84.4178		35	25					27	35	27	35	18
20		30.3582	30.3582	30.3582	30.3582	30.3582	30.3582			-84.418	-84.4179	-84.4179	-84.4179	-84.4179	-84.4179		40	40									20
21		30.3585	30.3585	30.3585	30.3585	30.3586	30.3586			-84.4179	-84.4179	-84.4179	-84.4179	-84.4179	-84.4179		50						42	55	42	55	21
22		30.3586	30.3586	30.3586	30.3586	30.3586	30.3586			-84.4183	-84.4183	-84.4183	-84.4183	-84.4183	-84.4183		40										22
23		30.3589	30.3589	30.3589	30.3589	30.3589	30.3589			-84.4184	-84.4184	-84.4185	-84.4185	-84.4185	-84.4185		45		27	40							23
24		30.359	30.359	30.359	30.359	30.359	30.359			-84.4184	-84.4184	-84.4184	-84.4184	-84.4184	-84.4184		28										24
25		30.359	30.359	30.359	30.359	30.359	30.359			-84.4183	-84.4183	-84.4183	-84.4183	-84.4183	-84.4183		50		48	73							25
26		30.3588	30.3588	30.3588	30.3588	30.3588	30.3588			-84.4182	-84.4182	-84.4182	-84.4182	-84.4182	-84.4182		45				32	35					26
28		30.3587	30.3588	30.3588	30.3588	30.3588	30.3588			-84.4179	-84.418	-84.418	-84.418	-84.418	-84.418		45	42									28
31		30.3586	30.3586	30.3586	30.3586	30.3586	30.3586			-84.4178	-84.4178	-84.4178	-84.4178	-84.4178	-84.4178		50										31
32		30.3584	30.3584	30.3584	30.3584	30.3584	30.3584			-84.4178	-84.4178	-84.4178	-84.4178	-84.4178	-84.4178		45	37									32
35	30.3583	30.3583	30.3583	30.3583	30.3583	30.3583	30.3583		-84.4175	-84.4175	-84.4175	-84.4175	-84.4175	-84.4175	-84.4175	45	70										35
37		30.3584	30.3584	30.3584	30.3584	30.3584	30.3584			-84.4174	-84.4174	-84.4174	-84.4174	-84.4174	-84.4174		30										37
38	30.3583	30.3583	30.3583	30.3583	30.3583	30.3583	30.3583		-84.4173	-84.4174	-84.4174	-84.4174	-84.4174	-84.4174	-84.4174	80	60						52	85	52	85	38
39		30.3582	30.3582	30.3582	30.3582	30.3582	30.3582			-84.4171	-84.4171	-84.4171	-84.4171	-84.4171	-84.4171		40	45									39
42		30.3583	30.3583	30.3583	30.3583	30.3583	30.3583			-84.417	-84.417	-84.417	-84.417	-84.417	-84.417		0										42
43		30.3584	30.3584	30.3584	30.3567	30.3584	30.3584			-84.417	-84.417	-84.417	-84.4165	-84.417	-84.417		45				30	35	57	70	57	70	43
44		30.3585	30.3585	30.3584	30.3584	30.3584	30.3584			-84.4172	-84.4172	-84.4172	-84.4172	-84.4172	-84.4172		45		50	65							44
48		30.3586	30.3586	30.3586	30.3586	30.3586	30.3586			-84.4175	-84.4175	-84.4175	-84.4175	-84.4175	-84.4175		55		45	70							48
49		30.3591	30.3591	30.3591	30.3591	30.3591	30.3591			-84.4182	-84.4182	-84.4182	-84.4182	-84.4182	-84.4182		50	35									49
50		30.3592	30.3593	30.3593	30.3593	30.3593	30.3593			-84.4183	-84.4183	-84.4183	-84.4183	-84.4183	-84.4183		45	45					45	60	45	60	50
51		30.3593	30.3593	30.3593	30.3593	30.3593	30.3593			-84.4185	-84.4185	-84.4185	-84.4185	-84.4185	-84.4185		40	30									51
52		30.3594	30.3594	30.3594	30.3594	30.3595	30.3595			-84.4183	-84.4183	-84.4183	-84.4183	-84.4183	-84.4183		50						45	70	45	70	52
54		30.3594	30.3594	30.3594	30.3594	30.3594	30.3594			-84.4181	-84.4181	-84.4181	-84.4181	-84.4181	-84.4181		40										54
55		30.3595	30.3595	30.3595	30.3594	30.3594	30.3594			-84.4181	-84.4181	-84.4181	-84.4181	-84.4181	-84.4181		40				35	40					55
57		30.3593	30.3593	30.3593	30.3593	30.3593	30.3593			-84.4181	-84.4181	-84.4181	-84.4181	-84.4181	-84.4181		40										57
58		30.3593	30.3593	30.3593	30.3593	30.3593	30.3593			-84.4181	-84.4181	-84.4181	-84.4181	-84.4181	-84.4181		32	20									58
59		30.3591	30.3591	30.3591	30.3591	30.3591	30.3591			-84.418	-84.418	-84.418	-84.418	-84.418	-84.418		50										59
60		30.3592	30.3592	30.3592	30.3592	30.3592	30.3592			-84.4179	-84.4179	-84.4179	-84.4179	-84.4179	-84.4179		65		35	55							60
61		30.3594	30.3594	30.3594	30.3595	30.3595	30.3595			-84.418	-84.418	-84.418	-84.418	-84.418	-84.418		50		43	60	35	37					61
62		30.3591	30.3591	30.3591	30.3591	30.3592	30.3592			-84.4177	-84.4177	-84.4177	-84.4177	-84.4178	-84.4178		50						50	70	50	70	62
64		30.3589	30.3589	30.3588	30.3588	30.3588	30.3588			-84.4174	-84.4174	-84.4175	-84.4175	-84.4175	-84.4175		45		23	43	40	20					64
65		30.3589	30.3589	30.3589	30.3589	30.3589	30.3589			-84.417	-84.417	-84.417	-84.417	-84.417	-84.417		50						35	65	35	65	65
66		30.359	30.359	30.359	30.3591	30.3591	30.3591			-84.4172	-84.4172	-84.4172	-84.4172	-84.4172	-84.4172		35				45	50					66
67		30.359	30.359	30.359	30.359	30.359	30.359			-84.4175	-84.4174	-84.4174	-84.4174	-84.4174	-84.4174		35	35									67
69		30.3592	30.3592	30.3592	30.3592	30.3592	30.3592			-84.4175	-84.4175	-84.4175	-84.4175	-84.4175	-84.4175		45		40	50							69
70		30.3596	30.3596	30.3596	30.3596	30.3596	30.3596			-84.418	-84.418	-84.418	-84.418	-84.418	-84.418		80	45									70
72		30.3596	30.3596	30.3596	30.3596	30.3596	30.3596			-84.4182	-84.4182	-84.4182	-84.4182	-84.4182	-84.4182		47	45									72
73		30.3598	30.3598	30.3598	30.3598	30.3598	30.3598			-84.4184	-84.4184	-84.4184	-84.4184	-84.4184	-84.4184		45										73
74		30.3598	30.3598	30.3598	30.3598	30.3598	30.3598			-84.4179	-84.4179	-84.4179	-84.4179	-84.4179	-84.4179		50				42	60					74
75		30.3596	30.3596	30.3596	30.3596	30.3597	30.3597			-84.4177	-84.4177	-84.4177	-84.4177	-84.4177	-84.4177		45	37					47	47	47	47	75
76		30.3594	30.3594	30.3594	30.3594	30.3595	30.3595			-84.4177	-84.4177	-84.4177	-84.4177	-84.4176	-84.4176		35						30	52	30	52	76
77		30.3595	30.3595	30.3594	30.3594	30.3594	30.3594			-84.4175	-84.4175	-84.4174	-84.4174	-84.4174	-84.4174		45		37	60							77
78		30.3595	30.3595	30.3595	30.3595	30.3595	30.3595			-84.4174	-84.4174	-84.4174	-84.4174	-84.4174	-84.4174		65										78
79		30.3594	30.3594	30.3594	30.3594	30.3594	30.3594			-84.4173	-84.4173	-84.4173	-84.4173	-84.4173	-84.4173		60										79
80		30.3592	30.3592	30.3592	30.3592	30.3592	30.3592			-84.4174	-84.4174	-84.4174	-84.4174	-84.4174	-84.4174		35										80
82		30.3601	30.3601	30.3601	30.3601	30.3601	30.3601			-84.418	-84.418	-84.418	-84.418	-84.418	-84.418		90										82
83		30.3602	30.3602	30.3602	30.3602	30.3602	30.3602			-84.4183	-84.4183	-84.4183	-84.4183	-84.4183	-84.4183		65				50	70					83
84		30.36	30.36	30.36	30.36	30.36	30.36			-84.4175	-84.4175	-84.4175	-84.4175	-84.4175	-84.4175		0										84
85		30.3601	30.3601	30.3601	30.3601	30.3601	30.3601			-84.4174	-84.4174	-84.4174	-84.4174	-84.4174	-84.4174		70										85
86		30.3602	30.3602	30.3602	30.3602	30.3602	30.3602			-84.4176	-84.4176	-84.4176	-84.4176	-84.4176	-84.4176		50		35	70							86
87		30.3603	30.3603	30.3603	30.3603	30.3601	30.3601			-84.4179	-84.4179	-84.4179	-84.4179	-84.418	-84.418		50						55	65	55	65	87
88		30.3604	30.3604	30.3604	30.3604	30.3604	30.3604			-84.4181	-84.4181	-84.4181	-84.4181	-84.4181	-84.4181		45		33	60							88
89		30.3603	30.3603	30.3603	30.3603	30.3603	30.3603			-84.4183	-84.4183	-84.4183	-84.4183	-84.4183	-84.4183		45										89
90		30.3605	30.3605	30.3605	30.3605	30.3605	30.3605			-84.4183	-84.4183	-84.4183	-84.4183	-84.4183	-84.4183		50		47	54							90
92		30.3606	30.3606	30.3605	30.3605	30.3605	30.3605			-84.4181	-84.4181	-84.4182	-84.4182	-84.4182	-84.4182		30		30	55							92
94		30.3606	30.3606	30.3606	30.3606	30.3606	30.3606			-84.4183	-84.4183	-84.4183	-84.4183	-84.4183	-84.4183		30										94
95		30.3606	30.3606	30.3606	30.3606	30.3606	30.3606			-84.4181	-84.4181	-84.4181	-84.4181	-84.4181	-84.4181		45										95
97		30.3606	30.3606	30.3605	30.3605	30.3605	30.3605			-84.4179	-84.4179	-84.4179	-84.4179	-84.4179	-84.4179		40		35	50							97
98		30.3605	30.3604	30.3604	30.3604	30.3604	30.3604			-84.4176	-84.4175	-84.4175	-84.4175	-84.4175	-84.4175		48	35									98
99		30.3603	30.3603	30.3603	30.3603	30.3603	30.3603			-84.4173	-84.4173	-84.4173	-84.4173	-84.4173	-84.4173		18										99
101		30.3606	30.3606	30.3606	30.3606	30.3606	30.3606			-84.4179	-84.4179	-84.4179	-84.4179	-84.4179	-84.4179		32										101
103		30.3608	30.3608	30.3608	30.3608	30.3608	30.3608			-84.4178	-84.4178	-84.4178	-84.4178	-84.4178	-84.4178		40	35					47	45	47	45	103
104		30.3608	30.3608	30.3608	30.3608	30.3608	30.3608			-84.4174	-84.4174	-84.4174	-84.4174	-84.4174	-84.4174		60		60	0							104
105		30.3608	30.3608	30.3609	30.3609	30.3609	30.3609			-84.4173	-84.4173	-84.4173	-84.4173	-84.4173	-84.4173		80		40	50							105
106		30.361	30.361	30.361	30.361	30.361	30.361			-84.4174	-84.4174	-84.4174	-84.4174	-84.4174	-84.4174		28										106
108		30.3611	30.3611	30.3611	30.3611	30.3611	30.3611			-84.4177	-84.4177	-84.4177	-84.4177	-84.4177	-84.4177		28										108
109		30.3611	30.3611	30.3611	30.3611	30.3611	30.3611			-84.4182	-84.4182	-84.4182	-84.4182	-84.4182	-84.4182		35				27	45					109
110																											110
112		30.3612	30.3612	30.3612	30.3612	30.3612	30.3612			-84.4177	-84.4177	-84.4177	-84.4177	-84.4177	-84.4177		30				35	45					112
113		30.3611	30.3611	30.3611	30.3611	30.3611	30.3611			-84.4175	-84.4175	-84.4175	-84.4175	-84.4175	-84.4175		45				32	47					113
114		30.3611	30.3611	30.3611	30.3611	30.3611	30.3611			-84.4173	-84.4173	-84.4173	-84.4173	-84.4173	-84.4173		60										114
115		30.3614	30.3614	30.3614	30.3614	30.3614	30.3614			-84.4179	-84.4179	-84.4179	-84.4179	-84.4179	-84.4179		40				42	60					115
116		30.3613	30.3613	30.3613	30.3613	30.3613	30.3613			-84.4184	-84.4184	-84.4184	-84.4184	-84.4184	-84.4184		37										116
117		30.3616	30.3616	30.3616	30.3616	30.3616	30.3616			-84.4181	-84.4181	-84.4181	-84.4181	-84.4181	-84.4181		42										117
118		30.3616	30.3616	30.3616	30.3616	30.3616	30.3616			-84.4178	-84.4178	-84.4178	-84.4178	-84.4178	-84.4178		25										118
119		30.3616	30.3616	30.3616	30.3616	30.3616	30.3616			-84.4175	-84.4175	-84.4175	-84.4175	-84.4175	-84.4175		50				47	75					119
122		30.3618	30.3618	30.3618	30.3618	30.3618	30.3618			-84.4176	-84.4176	-84.4176	-84.4176	-84.4176	-84.4176		35				47	57					122
124		30.3619	30.3619	30.3619	30.3618	30.3618	30.3618			-84.4181	-84.4181	-84.4181	-84.4182	-84.4182	-84.4182		55				45	95					124
125		30.3617	30.3617	30.3617	30.3617	30.3617	30.3617			-84.418	-84.418	-84.418	-84.4181	-84.4181	-84.4181		35				27	47					125
126		30.3617	30.3617	30.3617	30.3617	30.3617	30.3617			-84.418	-84.418	-84.418	-84.418	-84.418	-84.418		40										126
127		30.3618	30.3618	30.3618	30.3618	30.3618	30.3618			-84.4183	-84.4183	-84.4183	-84.4183	-84.4183	-84.4183		35		29	50							127
128		30.362	30.362	30.362	30.362	30.362	30.362			-84.4184	-84.4184	-84.4184	-84.4184	-84.4184	-84.4184		40		25	45							128
129		30.3621	30.3621	30.3621	30.3621	30.3621	30.3621			-84.4179	-84.4179	-84.4179	-84.4179	-84.4179	-84.4179		50										129
130	30.3622	30.3622	30.3622	30.3622	30.3622	30.3622	30.3622		-84.4185	-84.4184	-84.4184	-84.4184	-84.4184	-84.4184	-84.4184	30	35	37									130
131		30.362	30.362	30.362	30.362	30.362	30.362			-84.4189	-84.4189	-84.4189	-84.4189	-84.4189	-84.4189		55		37	50							131
132		30.3619	30.3619	30.3619	30.3618	30.3618	30.3618			-84.4188	-84.4188	-84.4188	-84.4188	-84.4188	-84.4188		27				40	57					132
134		30.3617	30.3617	30.3617	30.3617	30.3617	30.3617			-84.4186	-84.4186	-84.4186	-84.4186	-84.4186	-84.4186		65		45	50							134
135		30.3618	30.3618	30.3618	30.3618	30.3618	30.3618			-84.419	-84.419	-84.419	-84.419	-84.419	-84.419		40										135
136		30.3617	30.3617	30.3617	30.3617	30.3617	30.3617			-84.4189	-84.4189	-84.4189	-84.419	-84.419	-84.419		18	25			27	30					136
138		30.3616	30.3616	30.3616	30.3616	30.3616	30.3616			-84.4191	-84.4191	-84.4191	-84.4191	-84.4191	-84.4191		0										138
139		30.3616	30.3616	30.3616	30.3616	30.3616	30.3616			-84.4188	-84.4188	-84.4188	-84.4188	-84.4188	-84.4188		85						60	75	60	75	139
140		30.3614	30.3614	30.3614	30.3614	30.3614	30.3614			-84.4186	-84.4186	-84.4186	-84.4186	-84.4186	-84.4186		75										140
141		30.3614	30.3614	30.3614	30.3614	30.3614	30.3614			-84.4189	-84.4189	-84.4189	-84.4189	-84.4189	-84.4189		30		35	55							141
142		30.3614	30.3614	30.3614	30.3614	30.3614	30.3614			-84.4192	-84.4192	-84.4192	-84.4192	-84.4192	-84.4192		0										142
143	30.3613	30.3613	30.3613	30.3613	30.3613	30.3613	30.3613		-84.4192	-84.4192	-84.4192	-84.4192	-84.4192	-84.4192	-84.4192	20	45						47	45	47	45	143
145		30.3611	30.3611	30.3611	30.3611	30.3611	30.3611			-84.4191	-84.4191	-84.4191	-84.4191	-84.4191	-84.4191		60										145
146		30.3612	30.3612	30.3612	30.3612	30.3612	30.3612			-84.419	-84.419	-84.419	-84.419	-84.419	-84.419		60										146
147		30.3612	30.3612	30.3612	30.3612	30.3612	30.3612			-84.4189	-84.4189	-84.4189	-84.4189	-84.4189	-84.4189		25										147
148		30.3613	30.3613	30.3613	30.3613	30.3613	30.3613			-84.4188	-84.4188	-84.4188	-84.4188	-84.4188	-84.4188		60						52	67	52	67	148
150		30.3612	30.3612	30.3612	30.3612	30.3612	30.3612			-84.4185	-84.4185	-84.4185	-84.4185	-84.4185	-84.4185		50						50	67	50	67	150
151		30.361	30.361	30.361	30.361	30.361	30.361			-84.4185	-84.4185	-84.4185	-84.4185	-84.4185	-84.4185		80	50									151
152		30.3611	30.3611	30.3611	30.3611	30.3611	30.3611			-84.4188	-84.4188	-84.4188	-84.4188	-84.4188	-84.4188		50										152
153		30.3611	30.3611	30.3611	30.3611	30.3611	30.3611			-84.419	-84.419	-84.419	-84.419	-84.419	-84.419		35										153
154		30.3609	30.3609	30.3609	30.3609	30.3609	30.3609			-84.4191	-84.4191	-84.4191	-84.4191	-84.4191	-84.4191		50		33	53							154
155		30.3607	30.3608	30.3608	30.3608	30.3608	30.3608			-84.419	-84.4191	-84.4191	-84.4191	-84.4191	-84.4191		50	35									155
156		30.3608	30.3608	30.3608	30.3608	30.3608	30.3608			-84.4189	-84.4189	-84.4189	-84.4189	-84.4189	-84.4189		60										156
159		30.3608	30.3608	30.3608	30.3608	30.3608	30.3608			-84.4189	-84.4189	-84.4189	-84.4189	-84.4189	-84.4189		50										159
160		30.3609	30.3609	30.3609	30.3608	30.3608	30.3608			-84.4187	-84.4187	-84.4187	-84.4187	-84.4187	-84.4187		50				40	62					160
162		30.3609	30.3609	30.3609	30.3609	30.3609	30.3609			-84.4183	-84.4183	-84.4183	-84.4184	-84.4184	-84.4184		55				50	55					162
163		30.3608	30.3608	30.3608	30.3608	30.3608	30.3608			-84.4184	-84.4184	-84.4184	-84.4184	-84.4184	-84.4184		50				50	55					163
164		30.3607	30.3607	30.3607	30.3607	30.3607	30.3607			-84.4187	-84.4187	-84.4187	-84.4187	-84.4187	-84.4187		47	45									164
167		30.3606	30.3606	30.3606	30.3606	30.3606	30.3606			-84.419	-84.419	-84.419	-84.419	-84.419	-84.419		45										167
168		30.3607	30.3607	30.3607	30.3607	30.3607	30.3607			-84.4193	-84.4193	-84.4193	-84.4193	-84.4193	-84.4193		60		35	50							168
169		30.3606	30.3606	30.3606	30.3606	30.3606	30.3606			-84.4192	-84.4192	-84.4192	-84.4192	-84.4192	-84.4192		55	47									169
172		30.3605	30.3605	30.3605	30.3605	30.3605	30.3605			-84.4191	-84.4191	-84.4191	-84.4191	-84.4191	-84.4191		60						50	60	50	60	172
173		30.3603	30.3604	30.3604	30.3604	30.3604	30.3604			-84.4193	-84.4196	-84.4196	-84.4196	-84.4196	-84.4196		50	32									173
177		30.3602	30.3602	30.3602	30.3602	30.3602	30.3602			-84.419	-84.419	-84.419	-84.419	-84.419	-84.419		27										177
178		30.3603	30.3603	30.3603	30.3603	30.3601	30.3601			-84.4186	-84.4186	-84.4186	-84.4186	-84.4186	-84.4186		50						55	67	55	67	178
179		30.3601	30.3601	30.3601	30.3601	30.3601	30.3601			-84.4191	-84.4191	-84.4191	-84.4191	-84.4191	-84.4191		40	35					40	42	40	42	179
180		30.3601	30.3601	30.3601	30.3601	30.3601	30.3601			-84.4195	-84.4195	-84.4195	-84.4195	-84.4195	-84.4195		35										180
183		30.3598	30.3598	30.3598	30.3598	30.3598	30.3598			-84.4192	-84.4192	-84.4192	-84.4192	-84.4192	-84.4192		30	35									183
184		30.3599	30.3599	30.3599	30.3599	30.3599	30.3599			-84.4191	-84.4191	-84.4191	-84.4191	-84.4191	-84.4191		30						32	35	32	35	184
185		30.3599	30.3599	30.3599	30.3599	30.3599	30.3599			-84.4189	-84.4189	-84.4189	-84.4189	-84.4189	-84.4189		35										185
186		30.3599	30.3599	30.3599	30.3599	30.3599	30.3599			-84.4189	-84.4189	-84.4189	-84.4189	-84.4189	-84.4189		35						35	30	35	30	186
187		30.3599	30.3599	30.3599	30.3599	30.3599	30.3599			-84.4186	-84.4186	-84.4186	-84.4186	-84.4186	-84.4186		55						45	55	45	55	187
188		30.36	30.36	30.36	30.36	30.36	30.36			-84.4186	-84.4186	-84.4186	-84.4186	-84.4186	-84.4186		30										188
189	30.3599	30.3599	30.3599	30.36	30.36	30.36	30.36		-84.4185	-84.4185	-84.4185	-84.4185	-84.4185	-84.4185	-84.4185	37	45		35	43							189
191		30.3597	30.3597	30.3597	30.3597	30.3597	30.3597			-84.4185	-84.4185	-84.4185	-84.4185	-84.4185	-84.4185		55										191
193		30.3598	30.3598	30.3598	30.3598	30.3598	30.3598			-84.4188	-84.4188	-84.4188	-84.4188	-84.4188	-84.4188		50	47									193
194		30.3597	30.3597	30.3597	30.3597	30.3597	30.3597			-84.4188	-84.4188	-84.4188	-84.4188	-84.4188	-84.4188		25										194
195		30.3596	30.3596	30.3596	30.3596	30.3596	30.3596			-84.4193	-84.4193	-84.4193	-84.4193	-84.4193	-84.4193		45				40	50					195
196		30.3595	30.3595	30.3595	30.3595	30.3595	30.3595			-84.419	-84.419	-84.419	-84.419	-84.419	-84.419		45										196
197		30.3595	30.3595	30.3595	30.3595	30.3595	30.3595			-84.4186	-84.4186	-84.4186	-84.4186	-84.4186	-84.4186		40										197
198		30.3594	30.3593	30.3593	30.3593	30.3593	30.3593			-84.4188	-84.4187	-84.4187	-84.4187	-84.4187	-84.4187		25	35			37	45					198
200	30.3592	30.3592	30.3592	30.3592	30.3592	30.3592	30.3592		-84.4189	-84.4188	-84.4188	-84.4188	-84.419	-84.419	-84.419	40	40				17	45					200
201		30.3591	30.3591	30.3591	30.3591	30.3591	30.3591			-84.4187	-84.4187	-84.4187	-84.4187	-84.4187	-84.4187		0										201
202																											202
203																											203
204																											204
205		30.3582	30.3582	30.3582	30.3582	30.3582	30.3582			-84.4183	-84.4183	-84.4183	-84.4183	-84.4183	-84.4183		30		25	37							205
206				30.3582	30.3582	30.3582	30.3582					-84.4185	-84.4185	-84.4185	-84.4185				37	37							206
207			30.358	30.358	30.358	30.358	30.358				-84.4178	-84.4178	-84.4178	-84.4178	-84.4178			37									207
208		30.3578	30.3578	30.3578	30.3578	30.3578	30.3578			-84.4178	-84.4178	-84.4178	-84.4178	-84.4178	-84.4178		30										208
209				30.3584	30.3584	30.3584	30.3584					-84.4182	-84.4182	-84.4182	-84.4182				37	37							209
210																											210
211					30.3579	30.3579	30.3579						-84.4166	-84.4166	-84.4166						35	50					211
212		30.3585	30.3585	30.3585	30.3584	30.3584	30.3584			-84.4179	-84.4179	-84.4179	-84.4179	-84.4179	-84.4179		35				33	43					212
213																											213
214				30.3586	30.3586	30.3587	30.3587					-84.4181	-84.4181	-84.4181	-84.4181				50	67			52	60	52	60	214
215				30.3588	30.3588	30.3588	30.3588					-84.4177	-84.4177	-84.4177	-84.4177				35	50							215
216		30.3587	30.3587	30.3587	30.3587	30.3587	30.3587			-84.4172	-84.4172	-84.4173	-84.4173	-84.4173	-84.4173		45		37	50							216
217		30.359	30.359	30.359	30.359	30.359	30.359			-84.4181	-84.4181	-84.4181	-84.4181	-84.4181	-84.4181		45		45	65							217
218		30.359	30.359	30.359	30.359	30.359	30.359			-84.4177	-84.4177	-84.4177	-84.4177	-84.4177	-84.4177		30						40	40	40	40	218
219				30.3592	30.3592	30.3592	30.3592					-84.4172	-84.4172	-84.4172	-84.4172				33	45							219
220		30.3592	30.3592	30.3592	30.3592	30.3592	30.3592			-84.418	-84.418	-84.4181	-84.4181	-84.418	-84.418		37		35	55			40	40	40	40	220
221				30.3593	30.3593	30.3593	30.3593					-84.4174	-84.4174	-84.4174	-84.4174				35	45							221
222		30.3594	30.3594	30.3594	30.3594	30.3594	30.3594			-84.418	-84.418	-84.418	-84.418	-84.418	-84.418		45										222
223		30.3597	30.3597	30.3597	30.3597	30.3597	30.3597			-84.4174	-84.4174	-84.4174	-84.4174	-84.4174	-84.4174		27						30	40	30	40	223
224		30.3597	30.3597	30.3597	30.3597	30.3597	30.3597			-84.4173	-84.4173	-84.4173	-84.4172	-84.4172	-84.4172		30				32	35					224
225			30.3596	30.3596	30.3596	30.3596	30.3596				-84.4171	-84.4171	-84.4171	-84.4171	-84.4171			42			37	45					225
226					30.3598	30.3598	30.3598						-84.4171	-84.4171	-84.4171						22	50	42	57	42	57	226
227				30.3599	30.3599	30.3599	30.3599					-84.4175	-84.4175	-84.4175	-84.4175				23	53							227
228					30.3587	30.3587	30.3587						-84.4169	-84.4169	-84.4169						50	45					228
229		30.3605	30.3605	30.3605	30.3605	30.3605	30.3605			-84.4174	-84.4174	-84.4174	-84.4173	-84.4173	-84.4173		40				35	42					229
230																											230
231		30.3613	30.3613	30.3613	30.3613	30.3614	30.3614			-84.4173	-84.4173	-84.4173	-84.4173	-84.4174	-84.4174		30						55	55	55	55	231
232		30.3614	30.3614	30.3614	30.3614	30.3615	30.3615			-84.4174	-84.4174	-84.4174	-84.4174	-84.4174	-84.4174		35						35	37	35	37	232
233																											233
234																											234
235		30.3618	30.3618	30.3618	30.3618	30.3618	30.3618			-84.4178	-84.4178	-84.4178	-84.4178	-84.4178	-84.4178		30										235
235		30.3618	30.3618	30.3618	30.3618	30.3618	30.3618			-84.4178	-84.4178	-84.4178	-84.4178	-84.4178	-84.4178		30										235
236		30.3619	30.3619	30.3619	30.362	30.362	30.362			-84.4175	-84.4175	-84.4175	-84.4175	-84.4175	-84.4175		25				37	0	35	0	35	0	236
237						30.362	30.362							-84.4183	-84.4183								35	40	35	40	237
238	30.3621						30.3621		-84.4181						-84.4181	30											238
239		30.3622	30.3622	30.3622	30.3622	30.3622	30.3622			-84.4176	-84.4176	-84.4176	-84.4176	-84.4176	-84.4176		60										239
240		30.3623	30.3623	30.3623	30.3624	30.3624	30.3624			-84.4176	-84.4176	-84.4176	-84.4176	-84.4176	-84.4176		40				35	65					240
241		30.3623	30.3623	30.3623	30.3623	30.3623	30.3623			-84.4179	-84.4179	-84.4179	-84.4179	-84.4179	-84.4179		30						32	42	32	42	241
242		30.3623	30.3623	30.3623	30.3623	30.3623	30.3623			-84.4183	-84.4183	-84.4183	-84.4183	-84.4183	-84.4183		25						45	50	45	50	242
243					30.3621	30.3621	30.3621						-84.4186	-84.4186	-84.4186						22	0					243
244				30.3618	30.3618	30.3618	30.3618					-84.419	-84.419	-84.419	-84.419				37	50							244
245		30.3615	30.3615	30.3615	30.3615	30.3615	30.3615			-84.4185	-84.4185	-84.4185	-84.4185	-84.4185	-84.4185		35										245
246				30.3614	30.3614	30.3614	30.3614					-84.4186	-84.4186	-84.4186	-84.4186				40	70							246
247		30.3611	30.3611	30.3611	30.3611	30.3611	30.3611			-84.4193	-84.4193	-84.4193	-84.4193	-84.4193	-84.4193		45				47	62					247
248		30.3609	30.3609	30.3609	30.3609	30.3609	30.3609			-84.4194	-84.4194	-84.4194	-84.4194	-84.4194	-84.4194		50				47	47					248
249		30.3606	30.3606	30.3606	30.3606	30.3606	30.3606			-84.4186	-84.4186	-84.4186	-84.4186	-84.4186	-84.4186		50										249
250						30.3609	30.3609							-84.4196	-84.4196								45	45	45	45	250
251						30.3608	30.3608							-84.4197	-84.4197								52	72	52	72	251
252				30.3604	30.3604	30.3604	30.3604					-84.4189	-84.4189	-84.4189	-84.4189				85	0			65	90	65	90	252
253				30.3605	30.3605	30.3605	30.3605					-84.4184	-84.4184	-84.4185	-84.4185				27	35			30	30	30	30	253
254				30.3601	30.3601	30.3601	30.3601					-84.4199	-84.4199	-84.4199	-84.4199				22	35							254
255			30.3598	30.3598	30.3598	30.3598	30.3598				-84.4194	-84.4194	-84.4194	-84.4194	-84.4194			40									255
256			30.3599	30.3599	30.3599	30.3599	30.3599				-84.42	-84.42	-84.42	-84.42	-84.42			40					35	45	35	45	256
257						30.3598	30.3598							-84.42	-84.42								35	50	35	50	257
258		30.3596	30.3596	30.3596	30.3596	30.3596	30.3596			-84.42	-84.42	-84.42	-84.42	-84.42	-84.42		30										258
259			30.3596	30.3596	30.3596	30.3596	30.3596				-84.4195	-84.4195	-84.4195	-84.4195	-84.4195			50									259
260		30.3596	30.3596	30.3595	30.3595	30.3595	30.3595			-84.4188	-84.4188	-84.4188	-84.4188	-84.4188	-84.4188		55		40	70							260
261		30.3592	30.3592	30.3592	30.3592	30.3592	30.3592			-84.4192	-84.4192	-84.4192	-84.4192	-84.4192	-84.4192		40										261
262		30.3592	30.3592	30.3592	30.3592	30.3592	30.3592			-84.4195	-84.4195	-84.4195	-84.4195	-84.4195	-84.4195		35										262
263			30.359	30.359	30.359	30.359	30.359				-84.4197	-84.4197	-84.4197	-84.4197	-84.4197			42									263
264																											264
265		30.3584	30.3584	30.3584	30.3584	30.3584	30.3584			-84.4194	-84.4194	-84.4194	-84.4194	-84.4194	-84.4194		35						30	35	30	35	265
266	30.3585			30.3585	30.3585	30.3585	30.3585		-84.4189			-84.4188	-84.4188	-84.4188	-84.4188	30			33	43							266
267						30.3583	30.3583							-84.4188	-84.4188								32	52	32	52	267
268				30.3586	30.3586	30.3586	30.3586					-84.4186	-84.4186	-84.4186	-84.4186				35	55							268
269			30.3588	30.3588	30.3588	30.3588	30.3588				-84.4187	-84.4187	-84.4187	-84.4187	-84.4187			35									269
270		30.3589	30.3589	30.359	30.359	30.359	30.359			-84.4186	-84.4186	-84.4186	-84.4186	-84.4186	-84.4186		35	25	23	30							270
271				30.3579	30.3579	30.3579	30.3579					-84.4185	-84.4185	-84.4185	-84.4185				27	35							271
272		30.3577	30.3577	30.3577	30.3577	30.3577	30.3577			-84.4185	-84.4185	-84.4185	-84.4185	-84.4185	-84.4185		25	27									272
273		30.3575	30.3575	30.3575	30.3575	30.3575	30.3575			-84.4184	-84.4184	-84.4184	-84.4184	-84.4184	-84.4184		20		23	30							273
274		30.3573	30.3573	30.3573	30.3573	30.3573	30.3573			-84.4185	-84.4185	-84.4185	-84.4185	-84.4185	-84.4185		35	30									274
274		30.3573	30.3573	30.3573	30.3573	30.3573	30.3573			-84.4185	-84.4185	-84.4185	-84.4185	-84.4185	-84.4185		35										274
275		30.3578	30.3578	30.3578	30.3578	30.3578	30.3578			-84.4181	-84.4181	-84.4181	-84.4181	-84.4181	-84.4181		25										275
276		30.3577	30.3576	30.3576	30.3577	30.3577	30.3577			-84.4179	-84.4178	-84.4178	-84.4178	-84.4178	-84.4178		30	35			40	0					276
277					30.3576	30.3576	30.3576						-84.4177	-84.4177	-84.4177						27	47					277
278				30.3575	30.3575	30.3575	30.3575					-84.4176	-84.4176	-84.4176	-84.4176				25	43							278
279		30.3575	30.3575	30.3575	30.3575	30.3575	30.3575			-84.4174	-84.4174	-84.4175	-84.4175	-84.4175	-84.4175		35		33	40							279
280				30.3573	30.3573	30.3573	30.3573					-84.4175	-84.4175	-84.4175	-84.4175				35	45							280
281				30.3575	30.3575	30.3575	30.3575					-84.4165	-84.4165	-84.4165	-84.4165				53	0							281
282																											282
283						30.3583	30.3583							-84.4166	-84.4166								40	55	40	55	283
284			30.3582	30.3582	30.3582	30.3582	30.3582				-84.4168	-84.4168	-84.4168	-84.4168	-84.4168			37									284
285		30.3584	30.3584	30.3584	30.3584	30.3584	30.3584			-84.4166	-84.4166	-84.4166	-84.4166	-84.4166	-84.4166		0										285
286		30.3587	30.3587	30.3587	30.3587	30.3588	30.3588			-84.4165	-84.4165	-84.4165	-84.4165	-84.4165	-84.4165		45						40	55	40	55	286
287																											287
288																											288
289																											289
290																											290
291				30.3604	30.3604	30.3604	30.3604					-84.4171	-84.4171	-84.4171	-84.4171				33	53							291
292				30.3607	30.3607	30.3607	30.3607					-84.4171	-84.4171	-84.4171	-84.4171				35	50							292
293		30.3608	30.3609	30.3609	30.3609	30.3609	30.3609			-84.4169	-84.4169	-84.4169	-84.4169	-84.4169	-84.4169		35	35			22	45					293
294				30.3607	30.3607	30.3607	30.3607					-84.4168	-84.4168	-84.4168	-84.4168				33	50	32	45					294
295		30.361	30.361	30.361	30.361	30.361	30.361			-84.4171	-84.4171	-84.4171	-84.4171	-84.4171	-84.4171		50	45									295
296		30.3611	30.3611	30.3611	30.3611	30.3611	30.3611			-84.4171	-84.4171	-84.4171	-84.4171	-84.4171	-84.4171		45										296
297				30.3613	30.3613	30.3613	30.3613					-84.4171	-84.4171	-84.4171	-84.4171				40	45							297
298					30.3613	30.3613	30.3613						-84.4168	-84.4169	-84.4169						40	52	42	45	42	45	298
299				30.3615	30.3615	30.3615	30.3615					-84.4169	-84.4168	-84.4168	-84.4168				35	50	45	45					299
300		30.3615	30.3615	30.3615	30.3615	30.3615	30.3615			-84.4173	-84.4173	-84.4173	-84.4173	-84.4173	-84.4173		25	27	25	30							300
301			30.3616	30.3616	30.3616	30.3616	30.3616				-84.4173	-84.4173	-84.4173	-84.4173	-84.4173			40									301
302			30.3617	30.3617	30.3617	30.3617	30.3617				-84.4171	-84.4171	-84.4171	-84.4171	-84.4171			27					35	35	35	35	302
303																											303
304		30.3618	30.3618	30.3618	30.3618	30.3618	30.3618			-84.4175	-84.4175	-84.4175	-84.4175	-84.4175	-84.4175		60	35									304
305		30.362	30.362	30.362	30.362	30.362	30.362			-84.4174	-84.4174	-84.4174	-84.4174	-84.4174	-84.4174		35	37			27	47					305
305		30.362	30.362	30.362	30.362	30.362	30.362			-84.4174	-84.4174	-84.4174	-84.4174	-84.4174	-84.4174		35										305
306		30.3622	30.3622	30.3622	30.3622	30.3622	30.3622			-84.417	-84.417	-84.417	-84.417	-84.4171	-84.4171		40						40	55	40	55	306
307			30.3622	30.3622	30.3622	30.3622	30.3622				-84.4175	-84.4175	-84.4176	-84.4176	-84.4176			37			25	42					307
308		30.3624	30.3624	30.3624	30.3624	30.3624	30.3624			-84.4174	-84.4175	-84.4175	-84.4175	-84.4175	-84.4175		45	35									308
309				30.3625	30.3625	30.3625	30.3625					-84.4171	-84.4171	-84.4171	-84.4171				40	60							309
310		30.3625	30.3625	30.3625	30.3625	30.3625	30.3625			-84.4167	-84.4167	-84.4167	-84.4168	-84.4168	-84.4168		40				27	55					310
311		30.3624	30.3624	30.3624	30.3624	30.3624	30.3624			-84.4176	-84.4176	-84.4176	-84.4176	-84.4176	-84.4176		30										311
312		30.3584	30.3584	30.3584	30.3584	30.3584	30.3584			-84.4185	-84.4185	-84.4185	-84.4185	-84.4185	-84.4185		20				20	25					312
313		30.3576	30.3576	30.3576	30.3576	30.3576	30.3576			-84.4183	-84.4182	-84.4182	-84.4182	-84.4182	-84.4182		30	40									313
314		30.3576	30.3576	30.3576	30.3576	30.3576	30.3576			-84.4173	-84.4173	-84.4173	-84.4173	-84.4173	-84.4173		50										314
315		30.359	30.359	30.359	30.359	30.359	30.359			-84.4185	-84.4185	-84.4185	-84.4185	-84.4185	-84.4185		20										315
316		30.3608	30.3608	30.3608	30.3608	30.3608	30.3608			-84.4174	-84.4174	-84.4174	-84.4174	-84.4174	-84.4174		30										316
317		30.3606	30.3606	30.3606	30.3606	30.3606	30.3606			-84.4189	-84.4189	-84.4189	-84.4189	-84.4189	-84.4189		50		45	50							317
318		30.3604	30.3604	30.3604	30.3604	30.3604	30.3604			-84.4198	-84.4198	-84.4198	-84.4198	-84.4198	-84.4198		30										318
319		30.3599	30.3599	30.3599	30.3599	30.3599	30.3599			-84.4188	-84.4188	-84.4188	-84.4188	-84.4188	-84.4188		40				42	52					319
320		30.3596	30.3596	30.3596	30.3596	30.3596	30.3596			-84.4186	-84.4186	-84.4186	-84.4186	-84.4186	-84.4186		10										320
320		30.3596	30.3596	30.3596	30.3596	30.3596	30.3596			-84.4186	-84.4186	-84.4186	-84.4186	-84.4186	-84.4186		10										320
321		30.3603	30.3603	30.3603	30.3603	30.3603	30.3603			-84.4199	-84.4199	-84.4199	-84.4199	-84.4199	-84.4199		30										321
322		30.3602	30.3602	30.3602	30.3602	30.3602	30.3602			-84.4197	-84.4197	-84.4197	-84.4197	-84.4197	-84.4197		30				27	0					322
323		30.3586	30.3586	30.3586	30.3586	30.3586	30.3586			-84.4192	-84.4192	-84.4192	-84.4192	-84.4192	-84.4192		60						42	70	42	70	323
324		30.3586	30.3586	30.3586	30.3586	30.3586	30.3586			-84.4164	-84.4164	-84.4164	-84.4164	-84.4164	-84.4164		25										324
325		30.3591	30.3591	30.3591	30.3591	30.359	30.359			-84.4169	-84.4169	-84.4169	-84.4169	-84.4169	-84.4169		50						32	52	32	52	325
326		30.3596	30.3596	30.3596	30.3596	30.3595	30.3595			-84.417	-84.417	-84.417	-84.417	-84.417	-84.417		35						30	47	30	47	326
327		30.3615	30.3615	30.3615	30.3615	30.3614	30.3614			-84.417	-84.417	-84.417	-84.417	-84.417	-84.417		45		35	55			47	45	47	45	327
328		30.362	30.362	30.362	30.362	30.362	30.362			-84.4172	-84.4172	-84.4172	-84.4172	-84.4172	-84.4172		40				40	45					328
329		30.3619	30.3619	30.3619	30.3619	30.3619	30.3619			-84.417	-84.417	-84.417	-84.417	-84.417	-84.417		65		35	45							329
330		30.3613	30.3613	30.3613	30.3613	30.3613	30.3613			-84.4197	-84.4197	-84.4197	-84.4197	-84.4197	-84.4197		50				37	37	35	40	35	40	330
331		30.3611	30.3611	30.3611	30.3611	30.3611	30.3611			-84.4196	-84.4196	-84.4196	-84.4196	-84.4195	-84.4195		55						45	45	45	45	331
332		30.3591	30.3591	30.3591	30.3591	30.3591	30.3591			-84.4186	-84.4186	-84.4186	-84.4185	-84.4185	-84.4185		40				30	35					332
333		30.3589	30.3589	30.3589	30.3589	30.3589	30.3589			-84.4192	-84.4192	-84.4192	-84.4192	-84.4192	-84.4192		40										333
334		30.3594	30.3594	30.3594	30.3594	30.3594	30.3594			-84.4195	-84.4195	-84.4195	-84.4195	-84.4194	-84.4194		55						55	67	55	67	334
335		30.3593	30.3593	30.3593	30.3592	30.3592	30.3592			-84.4191	-84.4191	-84.4191	-84.4191	-84.4191	-84.4191		27				22	35					335
336		30.3573	30.3573	30.3573	30.3573	30.3573	30.3573			-84.4173	-84.4173	-84.4173	-84.4173	-84.4173	-84.4173		35						37	60	37	60	336
337		30.3573	30.3573	30.3573	30.3573	30.3573	30.3573			-84.417	-84.417	-84.417	-84.417	-84.417	-84.417		35		38	47							337
338		30.3574	30.3574	30.3574	30.3574	30.3574	30.3574			-84.4167	-84.4167	-84.4167	-84.4167	-84.4167	-84.4167		35		32	50							338
339		30.3574	30.3574	30.3574	30.3574	30.3575	30.3575			-84.4161	-84.4161	-84.4161	-84.4161	-84.4162	-84.4162		20						32	0	32	0	339
340		30.3571	30.3571	30.3571	30.357	30.357	30.357			-84.4163	-84.4163	-84.4163	-84.4163	-84.4163	-84.4163		20				30	30	30	42	30	42	340
341		30.3569	30.3569	30.3569	30.3569	30.357	30.357			-84.4163	-84.4163	-84.4163	-84.4163	-84.4164	-84.4164		35						45	47	45	47	341
342		30.357	30.357	30.357	30.357	30.357	30.357			-84.4165	-84.4165	-84.4165	-84.4165	-84.4165	-84.4165		40	22					37	70	37	70	342
343		30.3568	30.3568	30.3568	30.3568	30.3568	30.3568			-84.4166	-84.4166	-84.4166	-84.4166	-84.4166	-84.4166		35						40	50	40	50	343
344		30.3569	30.3569	30.3569	30.3569	30.3569	30.3569			-84.4169	-84.4169	-84.4169	-84.4169	-84.4169	-84.4169		40				37	55					344
345		30.3567	30.3567	30.3567	30.3567	30.3567	30.3567			-84.4169	-84.4169	-84.4169	-84.4169	-84.4169	-84.4169		55						40	77	40	77	345
346		30.3567	30.3567	30.3567	30.3567	30.3567	30.3567			-84.4166	-84.4166	-84.4166	-84.4166	-84.4166	-84.4166		30										346
347		30.3567	30.3567	30.3567	30.3567	30.3567	30.3567			-84.4165	-84.4165	-84.4165	-84.4165	-84.4165	-84.4165		25										347
348		30.3565	30.3565	30.3565	30.3565	30.3564	30.3564			-84.4166	-84.4166	-84.4166	-84.4166	-84.4165	-84.4165		60						50	67	50	67	348
349		30.3564	30.3564	30.3564	30.3564	30.3563	30.3563			-84.4165	-84.4165	-84.4165	-84.4165	-84.4165	-84.4165		10	25					25	20	25	20	349
350		30.3563	30.3563	30.3563	30.3563	30.3563	30.3563			-84.4166	-84.4166	-84.4166	-84.4166	-84.4166	-84.4166		40						40	57	40	57	350
351		30.3562	30.3562	30.3562	30.3562	30.3562	30.3562			-84.4167	-84.4167	-84.4167	-84.4167	-84.4167	-84.4167		40										351
352		30.3564	30.3564	30.3564	30.3564	30.3564	30.3564			-84.4168	-84.4168	-84.4168	-84.4168	-84.4168	-84.4168		50				32	52	50	40	50	40	352
353		30.3562	30.3562	30.3562	30.3562	30.3562	30.3562			-84.4171	-84.4171	-84.4171	-84.4171	-84.4171	-84.4171		35										353
354		30.3558	30.3558	30.3558	30.3558	30.3558	30.3558			-84.4166	-84.4166	-84.4166	-84.4166	-84.4164	-84.4164		50		55	65			52	55	52	55	354
355		30.3559	30.3559	30.3559	30.3559	30.3559	30.3559			-84.4164	-84.4164	-84.4164	-84.4164	-84.4164	-84.4164		35										355
356		30.3561	30.3561	30.3561	30.3561	30.3561	30.3561			-84.4163	-84.4163	-84.4163	-84.4163	-84.4163	-84.4163		25										356
357		30.3564	30.3564	30.3564	30.3564	30.3564	30.3564			-84.4163	-84.4163	-84.4163	-84.4163	-84.4163	-84.4163		35										357
358		30.3562	30.3562	30.3562	30.3562	30.3562	30.3562			-84.4162	-84.4162	-84.4162	-84.4162	-84.4162	-84.4162		45										358
359		30.3562	30.3562	30.3562	30.3562	30.3562	30.3562			-84.4156	-84.4156	-84.4156	-84.4156	-84.4156	-84.4156		30										359
360		30.3559	30.3559	30.3559	30.356	30.356	30.356			-84.4156	-84.4156	-84.4156	-84.4156	-84.4156	-84.4156		37				45	42					360
361	30.3559	30.3558	30.3558	30.3558	30.3558	30.3558	30.3558		-84.4158	-84.4158	-84.4158	-84.4158	-84.4158	-84.4158	-84.4158	32	30	35									361
362		30.3555	30.3555	30.3555	30.3555	30.3555	30.3555			-84.416	-84.416	-84.416	-84.416	-84.416	-84.416		65		37	55			45	52	45	52	362
363		30.3556	30.3556	30.3556	30.3556	30.3556	30.3556			-84.4162	-84.4162	-84.4162	-84.4162	-84.4162	-84.4162		35										363
364		30.3556	30.3556	30.3556	30.3556	30.3556	30.3556			-84.4163	-84.4163	-84.4163	-84.4163	-84.4163	-84.4163		40		40	40							364
365		30.3554	30.3554	30.3554	30.3554	30.3554	30.3554			-84.4164	-84.4164	-84.4164	-84.4164	-84.4164	-84.4164		70				60	72					365
366	30.3554	30.3554	30.3555	30.3555	30.3555	30.3555	30.3555		-84.4167	-84.4167	-84.4167	-84.4167	-84.4167	-84.4167	-84.4167	50	35	50									366
367		30.3557	30.3557	30.3556	30.3556	30.3556	30.3556			-84.4166	-84.4166	-84.4165	-84.4165	-84.4165	-84.4165		47		37	55							367
368		30.3561	30.3561	30.3561	30.3561	30.3561	30.3561			-84.4146	-84.4146	-84.4146	-84.4146	-84.4146	-84.4146		65										368
369	30.356	30.356	30.356	30.3559	30.3559	30.3559	30.3559		-84.4149	-84.415	-84.415	-84.4148	-84.4148	-84.4148	-84.4148	32	85		43	50							369
370		30.3564	30.3564	30.3564	30.3564	30.3564	30.3564			-84.4151	-84.4151	-84.4151	-84.4151	-84.4151	-84.4151		30	0	30	0			35	35	35	35	370
371		30.3564	30.3564	30.3564	30.3564	30.3564	30.3564			-84.4152	-84.4152	-84.4152	-84.4152	-84.4152	-84.4152		25										371
372		30.3568	30.3568	30.3569	30.3569	30.3569	30.3569			-84.4157	-84.4157	-84.4157	-84.4157	-84.4157	-84.4157		60		40	75							372
373		30.3568	30.3568	30.3568	30.3568	30.3568	30.3568			-84.4159	-84.4159	-84.4159	-84.4159	-84.4159	-84.4159		30										373
374	30.3566	30.3566	30.3566	30.3565	30.3565	30.3565	30.3565		-84.416	-84.416	-84.416	-84.416	-84.416	-84.416	-84.416	32	35		40	45							374
375		30.3566	30.3566	30.3566	30.3566	30.3566	30.3566			-84.4156	-84.4156	-84.4157	-84.4157	-84.4157	-84.4157		35		30	35							375
376		30.3564	30.3564	30.3564	30.3565	30.3565	30.3565			-84.4155	-84.4155	-84.4155	-84.4156	-84.4156	-84.4156		37				47	0					376
377		30.3563	30.3563	30.3563	30.3563	30.3563	30.3563			-84.4154	-84.4154	-84.4154	-84.4154	-84.4154	-84.4154		40										377
378		30.3563	30.3563	30.3563	30.3563	30.3563	30.3563			-84.4156	-84.4156	-84.4156	-84.4156	-84.4156	-84.4156		25										378
379		30.3561	30.3561	30.3561	30.3561	30.3561	30.3561			-84.4153	-84.4153	-84.4153	-84.4153	-84.4153	-84.4153		55										379
380	30.3558	30.3558	30.3558	30.3558	30.3558	30.3558	30.3558		-84.4148	-84.4148	-84.4148	-84.4148	-84.4148	-84.4148	-84.4148	45	60										380
381		30.3558	30.3558	30.3558	30.3558	30.3558	30.3558			-84.4152	-84.4152	-84.4152	-84.4152	-84.4152	-84.4152		27				37	47					381
382		30.3559	30.356	30.356	30.356	30.356	30.356			-84.4153	-84.4154	-84.4154	-84.4154	-84.4154	-84.4154		45	45									382
383		30.356	30.356	30.356	30.356	30.356	30.356			-84.4159	-84.4159	-84.4159	-84.4159	-84.4159	-84.4159		60				60	60	50	0	50	0	383
383					30.356	30.356	30.356						-84.4159	-84.4159	-84.4159						60	53					383
383					30.356	30.356	30.356						-84.4159	-84.4159	-84.4159						60	53					383
384		30.3557	30.3557	30.3557	30.3557	30.3557	30.3557			-84.4155	-84.4155	-84.4155	-84.4155	-84.4155	-84.4155		45						37	50	37	50	384
385		30.3556	30.3556	30.3556	30.3556	30.3556	30.3556			-84.4154	-84.4154	-84.4154	-84.4154	-84.4154	-84.4154		40				40	35					385
386		30.3555	30.3555	30.3555	30.3555	30.3555	30.3555			-84.4154	-84.4154	-84.4154	-84.4154	-84.4154	-84.4154		50										386
387		30.3554	30.3554	30.3554	30.3554	30.3554	30.3554			-84.4155	-84.4155	-84.4155	-84.4155	-84.4155	-84.4155		35										387
388		30.3553	30.3553	30.3553	30.3553	30.3553	30.3553			-84.4157	-84.4157	-84.4157	-84.4157	-84.4157	-84.4157		40										388
389		30.3555	30.3555	30.3555	30.3555	30.3555	30.3555			-84.4158	-84.4158	-84.4158	-84.4158	-84.4158	-84.4158		40										389
390		30.3554	30.3555	30.3555	30.3555	30.3555	30.3555			-84.4152	-84.4152	-84.4152	-84.4152	-84.4152	-84.4152		45	30									390
391		30.3556	30.3556	30.3556	30.3556	30.3556	30.3556			-84.415	-84.415	-84.415	-84.415	-84.4149	-84.4149		35						45	42	45	42	391
392		30.3553	30.3554	30.3554	30.3554	30.3554	30.3554			-84.4159	-84.4159	-84.4159	-84.4159	-84.4159	-84.4159		35	37									392
393		30.3552	30.3552	30.3552	30.3552	30.3552	30.3552			-84.416	-84.416	-84.416	-84.416	-84.416	-84.416		27										393
394		30.3552	30.3552	30.3552	30.3552	30.3552	30.3552			-84.4163	-84.4163	-84.4163	-84.4163	-84.4163	-84.4163		55	47									394
395		30.3555	30.3555	30.3555	30.3554	30.3554	30.3554			-84.4163	-84.4163	-84.4163	-84.4162	-84.4162	-84.4162		45				32	30					395
396		30.3549	30.3549	30.3549	30.3549	30.3549	30.3549			-84.416	-84.416	-84.416	-84.416	-84.416	-84.416		40										396
397		30.3559	30.3559	30.3559	30.3559	30.3559	30.3559			-84.4165	-84.4165	-84.4165	-84.4165	-84.4165	-84.4165		25										397
398		30.3561	30.356	30.356	30.356	30.356	30.356			-84.4161	-84.4162	-84.4162	-84.4162	-84.4162	-84.4162		35	30									398
399		30.3561	30.3561	30.3561	30.3561	30.3561	30.3561			-84.416	-84.416	-84.416	-84.416	-84.416	-84.416		35										399
400		30.3562	30.3562	30.3562	30.3562	30.3562	30.3562			-84.416	-84.416	-84.416	-84.416	-84.416	-84.416		35				45	0					400
401		30.3611	30.3611	30.3611	30.3611	30.3611	30.3611			-84.4169	-84.4168	-84.4168	-84.4168	-84.4169	-84.4169		47	40					45	47	45	47	401
402		30.3611	30.3611	30.361	30.3611	30.3611	30.3611			-84.4166	-84.4166	-84.4166	-84.4166	-84.4166	-84.4166		42		30	45	32	35					402
403		30.3613	30.3614	30.3614	30.3614	30.3614	30.3614			-84.4187	-84.4187	-84.4187	-84.4187	-84.4187	-84.4187		30	27			27	37					403
404		30.3606	30.3606	30.3606	30.3606	30.3606	30.3606			-84.4195	-84.4195	-84.4195	-84.4195	-84.4195	-84.4195		35										404
405		30.3584	30.3584	30.3584	30.3584	30.3584	30.3584			-84.4168	-84.4168	-84.4168	-84.4168	-84.4168	-84.4168		30				35	50					405
406						30.3606	30.3606							-84.4199	-84.4199								50	35	50	35	406
407		30.3592	30.3592	30.3592	30.3592	30.3592	30.3592			-84.4167	-84.4166	-84.4166	-84.4166	-84.4166	-84.4166		55	35									407
408		30.3594	30.3594	30.3594	30.3594	30.3594	30.3594			-84.4168	-84.4168	-84.4168	-84.4168	-84.4168	-84.4168		60										408
409		30.3566	30.3566	30.3566	30.3566	30.3566	30.3566			-84.4172	-84.4172	-84.4172	-84.4172	-84.4172	-84.4172		45				35	45					409
410		30.3556	30.3557	30.3557	30.3557	30.3556	30.3556			-84.416	-84.416	-84.416	-84.416	-84.4159	-84.4159		45	40					42	60	42	60	410
411		30.3588	30.3588	30.3588	30.3588	30.3588	30.3588			-84.4189	-84.4189	-84.4189	-84.4189	-84.4189	-84.4189		35										411
412		30.3601	30.3601	30.3601	30.3601	30.3601	30.3601			-84.4201	-84.4201	-84.4201	-84.4201	-84.4201	-84.4201		35										412
413		30.3602	30.3602	30.3602	30.3602	30.3602	30.3602			-84.4201	-84.4201	-84.4201	-84.4201	-84.4201	-84.4201		50										413
414		30.3605	30.3605	30.3605	30.3605	30.3605	30.3605			-84.42	-84.42	-84.42	-84.42	-84.42	-84.42		35						37	42	37	42	414
415						30.3604	30.3604							-84.4201	-84.4201								62	50	62	50	415
416				30.3606	30.3606	30.3606	30.3606					-84.4184	-84.4184	-84.4184	-84.4184				30	20							416
417				30.3566	30.356	30.356	30.356					-84.4153	-84.4174	-84.4174	-84.4174						47	50					417
418			30.3566	30.3566	30.3566	30.3567	30.3567				-84.4153	-84.4152	-84.4152	-84.4154	-84.4154			25	40	60			45	40	45	40	418
419						30.3564	30.3564							-84.4149	-84.4149								47	50	47	50	419
420				30.3591	30.3591	30.3591	30.3591					-84.4188	-84.4188	-84.4188	-84.4188				23	37							420
421																											421
422																											422
423					30.358	30.3581	30.3581						-84.4167	-84.4167	-84.4167						40	47	45	40	45	40	423
424				30.3577	30.3577	30.3577	30.3577					-84.4175	-84.4175	-84.4175	-84.4175				30	45							424
425						30.359	30.359							-84.4176	-84.4176								37	47	37	47	425
426				30.3604	30.3604	30.3604	30.3604					-84.4169	-84.4169	-84.4169	-84.4169				35	40			37	40	37	40	426
427				30.3606	30.3606	30.3606	30.3606					-84.4169	-84.4168	-84.4168	-84.4168				20	30	25	27					427
428		30.3616	30.3616	30.3616	30.3616	30.3615	30.3615			-84.4193	-84.4193	-84.4193	-84.4193	-84.4192	-84.4192		50						47	57	47	57	428
429		30.3618	30.3618	30.3618	30.3618	30.3618	30.3618			-84.4194	-84.4194	-84.4194	-84.4194	-84.4194	-84.4194		45						40	35	40	35	429
430		30.3617	30.3618	30.3618	30.3618	30.3618	30.3618			-84.4195	-84.4196	-84.4196	-84.4196	-84.4196	-84.4196		50	40									430
431		30.3615	30.3615	30.3615	30.3615	30.3615	30.3615			-84.4196	-84.4196	-84.4196	-84.4196	-84.4196	-84.4196		45		30	45							431
432		30.3608	30.3608	30.3608	30.3608	30.3608	30.3608			-84.4185	-84.4185	-84.4185	-84.4185	-84.4185	-84.4185		45										432
433		30.3599	30.3599	30.3599	30.3599	30.3599	30.3599			-84.4197	-84.4197	-84.4197	-84.4197	-84.4198	-84.4198		30						35	35	35	35	433
434		30.3596	30.3596	30.3596	30.3596	30.3597	30.3597			-84.419	-84.419	-84.419	-84.419	-84.419	-84.419		45						45	55	45	55	434
435		30.3566	30.3566	30.3566	30.3566	30.3566	30.3566			-84.4155	-84.4155	-84.4155	-84.4155	-84.4155	-84.4155		40						52	45	52	45	435
436		30.3565	30.3565	30.3565	30.3565	30.3566	30.3566			-84.4168	-84.4168	-84.4168	-84.4168	-84.4167	-84.4167		50						42	55	42	55	436
437	30.3619		30.3619	30.3619	30.3619	30.3619	30.3619		-84.4191		-84.4191	-84.4191	-84.4191	-84.4191	-84.4191	30		32									437
438	30.3618				30.3599	30.3599	30.3599		-84.4193				-84.4182	-84.4182	-84.4182	30					37	50					438
439	30.3568		30.3568	30.3568	30.3568	30.3568	30.3568		-84.4163		-84.4163	-84.4164	-84.4164	-84.4164	-84.4164	32		35	35	40							439
440				30.3606	30.3606	30.3606	30.3606					-84.4185	-84.4185	-84.4185	-84.4185				30	50							440
441				30.3623	30.3623	30.3623	30.3623					-84.4181	-84.4182	-84.4182	-84.4182				15	25	35	32					441
442				30.3609	30.3609	30.3609	30.3609					-84.419	-84.419	-84.419	-84.419				43	40							442
443						30.361	30.361							-84.4186	-84.4186								30	35	30	35	443
444						30.3601	30.3601							-84.4182	-84.4182								35	42	35	42	444
445					30.3584	30.3584	30.3584						-84.4175	-84.4175	-84.4175						40	50					445
446																											446
447																											447
448			30.3605	30.3605	30.3605	30.3605	30.3605				-84.4203	-84.4203	-84.4203	-84.4203	-84.4203			35									448
449																											449
450																											450
451			30.3578	30.3578	30.3578	30.3578	30.3578				-84.4181	-84.4181	-84.4181	-84.4181	-84.4181			50			37	52					451
452																											452
453			30.3559	30.3559	30.3559	30.3559	30.3559				-84.415	-84.415	-84.415	-84.415	-84.415			45	37	45							453
454			30.3578	30.3578	30.3577	30.3577	30.3577				-84.4178	-84.4178	-84.4178	-84.4178	-84.4178			40	33	37	30	32					454
455			30.3608	30.3608	30.3608	30.3608	30.3608				-84.4172	-84.4172	-84.4172	-84.4172	-84.4172			15									455
456			30.3613	30.3613	30.3613	30.3614	30.3614				-84.4194	-84.4194	-84.4194	-84.4194	-84.4194			45					45	40	45	40	456
457			30.3618	30.3618	30.3618	30.3618	30.3618				-84.4193	-84.4193	-84.4193	-84.4193	-84.4193			25	20	27							457
458			30.3592	30.3592	30.3592	30.3593	30.3593				-84.4199	-84.4199	-84.4199	-84.4198	-84.4198			35					40	50	40	50	458
459			30.3589	30.3589	30.3589	30.3589	30.3589				-84.4198	-84.4198	-84.4198	-84.4198	-84.4198			22									459
460			30.3588	30.3588	30.3588	30.3588	30.3588				-84.4194	-84.4194	-84.4194	-84.4194	-84.4194			17									460
461			30.359	30.359	30.359	30.359	30.359				-84.419	-84.419	-84.419	-84.419	-84.419			35					35	42	35	42	461
462			30.357	30.357	30.357	30.357	30.357				-84.4166	-84.4166	-84.4166	-84.4166	-84.4166			20									462
463			30.3566	30.3566	30.3567	30.3567	30.3567				-84.4164	-84.4164	-84.4165	-84.4165	-84.4165			27			35	30					463
464			30.3557	30.3557	30.3557	30.3557	30.3557				-84.416	-84.416	-84.4161	-84.4161	-84.4161			12			25	0	47	0	47	0	464
465			30.3556	30.3556	30.3556	30.3556	30.3556				-84.4151	-84.4151	-84.4151	-84.4151	-84.4151			25	27	30							465
466			30.3562	30.3561	30.3561	30.3561	30.3561				-84.415	-84.4151	-84.4151	-84.4151	-84.4151			30	25	37							466
467			30.359	30.359	30.359	30.359	30.359				-84.4166	-84.4166	-84.4166	-84.4166	-84.4166			35			32	45					467
468				30.3618	30.3618	30.3617	30.3617					-84.4191	-84.4191	-84.4191	-84.4191				30	0			35	55	35	55	468
469				30.3601	30.3601	30.3601	30.3601					-84.4185	-84.4185	-84.4185	-84.4185				25	0							469
470				30.3625	30.3625	30.3625	30.3625					-84.4179	-84.4179	-84.4177	-84.4177				17	0			30	0	30	0	470
471				30.3602	30.3602	30.3602	30.3602					-84.4188	-84.4188	-84.4188	-84.4188				11	0							471
472				30.36	30.36	30.36	30.36					-84.4184	-84.4184	-84.4184	-84.4184				17	0							472
473				30.3566	30.3566	30.3566	30.3566					-84.4156	-84.4156	-84.4156	-84.4156				10	0							473
474				30.3571	30.3571	30.3571	30.3571					-84.416	-84.416	-84.416	-84.416				15	0							474
475				30.3571	30.3571	30.3571	30.3571					-84.4161	-84.4161	-84.4161	-84.4161				10	0							475
476				30.3568	30.3568	30.3568	30.3568					-84.4162	-84.4162	-84.4162	-84.4162				20	0							476
477				30.3569	30.3569	30.3569	30.3569					-84.4164	-84.4164	-84.4164	-84.4164				20	0							477
478				30.3567	30.3567	30.3567	30.3567					-84.4161	-84.4161	-84.4161	-84.4161				10	0							478
479				30.3562	30.3562	30.3562	30.3562					-84.416	-84.416	-84.416	-84.416				17	0							479
480				30.3559	30.3559	30.3559	30.3559					-84.4163	-84.4163	-84.4162	-84.4162				30	0			35	45	35	45	480
481					30.3592	30.3592	30.3592						-84.4179	-84.4179	-84.4179						25	0					481
482					30.3608	30.3608	30.3608						-84.4203	-84.4203	-84.4203						45	0					482
483					30.3601	30.3601	30.3601						-84.4188	-84.4188	-84.4188						25	0					483
484					30.3612	30.3612	30.3612						-84.4185	-84.4185	-84.4185						35	0					484
485					30.3565	30.3565	30.3565						-84.4159	-84.4159	-84.4159						30	0					485
486					30.3566	30.3566	30.3566						-84.4159	-84.4159	-84.4159						30	0					486
487					30.3564	30.3564	30.3564						-84.4161	-84.4161	-84.4161						15	0					487
488					30.3558	30.3558	30.3558						-84.4162	-84.4162	-84.4162						25	0					488
489					30.3564	30.3564	30.3564						-84.4151	-84.4151	-84.4151						25	0					489
490				30.3557	30.3561	30.3561	30.3561					-84.4156	-84.4159	-84.4159	-84.4159				15	0	23	0					490
491						30.361	30.361							-84.4198	-84.4198								0	0	0	0	491
492						30.356	30.356							-84.4165	-84.4165								30	0	30	0	492
493						30.3619	30.3619							-84.4172	-84.4172								25	0	25	0	493
494						30.3624	30.3624							-84.4182	-84.4182								15	0	15	0	494
495						30.3614	30.3614							-84.419	-84.419								0	20	20	0	495
496						30.3595	30.3595							-84.4178	-84.4178								25	0	25	0	496
497						30.359	30.359							-84.4175	-84.4175								20	0	20	0	497
498						30.3563	30.3563							-84.4159	-84.4159								30	0	30	0	498
