# Supplementary material for: Biomantling and Bioturbation by Colonies of the Florida Harvester Ant, Pogonomyrmex badius
Source: PLoS One. 2015 Mar 20;10(3):e0120407. doi: 10.1371/journal.pone.0120407 (PMC4368782; doi:10.1371/journal.pone.0120407)
Supplement: S4 Table — Latitude and longitude of each colony at each survey, along with disc size of old and live nest, direction and distance of move. (XLS) [file pone.0120407.s004.xls]

## Sheet: combined revised 2013 surveys w
All colony numbers	lat, Nov. 2012	lat, May 15, 2013	lat, June 16, 2013	lat, Jul 16, 2013	lat, Aug 21, 2013_2	lat, Sep 29., 2013	lat, Nov 24, 2013	NewVar	spacer	long, Nov. 2012	long, May 15, 2013	long, Jun 16, 2013	long, Jul 16, 2013	long, Aug 21, 2013_2	long, Sep 29., 2013	long, Nov 24, 2013	NewVar1	distance, May 15, 2013	distance, June 16, 2013	distance, July 16, 2013	distance, Aug. 21, 2013	distance, Sep 29, 2013	distance, Nov. 24, 2013	NewVar8	spacer	direction, May 15, 2013	direction, June 16, 2013	direction, July 16, 2013	direction, Aug. 21, 2013	direction, Sep 29, 2013	direction, Nov. 24, 2013	spacer	live, May 15, 2013	old, May 15, 2013	live, Jun 16, 2013	old, Jun 16, 2013	live, Jul 16, 2013	old, Jul 16, 2013	live, Aug 21, 2013_2	old, Aug 21, 2013_2	live, Sep 29., 2013	old, Sep 29., 2013	live, Nov 24, 2013	old, Nov 24, 2013	spacer	May 15, 2013 survey	June 16, 2013 survey	July 16, 2013 survey	Aug. 21, 2013 survey
0	30.3614	30.3614	30.3614	30.3614	30.3614	30.3614	30.3614			-84.4182	-84.4182	-84.4182	-84.4182	-84.4182	-84.4182	-84.4182		0	0	0	0	0	0
1	30.3582	30.3582	30.3582	30.3582	30.3582	30.3582	30.3582			-84.4183	-84.4183	-84.4183	-84.4183	-84.4183	-84.4183	-84.4183		0	0	0	0	0	0
3	30.3583	30.3583	30.3583	30.3583	30.3583	30.3583	30.3583			-84.4183	-84.4183	-84.4183	-84.4183	-84.4183	-84.4183	-84.4183		0	0	0	0	0	0
4	30.3581	30.3581	30.3581	30.3581	30.358	30.3581	30.3581			-84.4179	-84.4179	-84.4179	-84.4179	-84.4179	-84.4179	-84.4179		0	0	0	4.20429	3.39297	0						203.89	351.991									41	44	38	40							moved
5	30.3579	30.3579	30.3579	30.3579	30.3579	30.3579	30.3579			-84.4177	-84.4177	-84.4177	-84.4177	-84.4177	-84.4177	-84.4177		0	0	0	0	0	0
6	30.3579	30.3579	30.3579	30.3578	30.3578	30.3578	30.3578			-84.4175	-84.4175	-84.4175	-84.4175	-84.4175	-84.4175	-84.4175		0	0	5.11348	0	0	0					234.543									41	41										moved
8	30.3576	30.3576	30.3576	30.3576	30.3576	30.3576	30.3576			-84.4169	-84.4169	-84.4169	-84.4169	-84.4169	-84.4169	-84.4169		0	0	0	0	0	0
10	30.3578	30.3578	30.3578	30.3578	30.3578	30.3578	30.3578			-84.4167	-84.4167	-84.4167	-84.4167	-84.4167	-84.4167	-84.4167		0	0	0	0	0	0
11	30.3578	30.3578	30.3578	30.3578	30.3578	30.3578	30.3578			-84.4171	-84.4171	-84.4171	-84.4171	-84.4171	-84.4171	-84.4171		0	0	1.47813	0	1.94897	5.15659					86.5063		354.618	162.958						42	60			39	58	43	43				moved
13	30.3579	30.3579	30.358	30.358	30.358	30.358	30.358			-84.4171	-84.4171	-84.4171	-84.4171	-84.4171	-84.4171	-84.4171		0	9.06086	0	0	0	0				348.828								42	63											moved
14	30.358	30.358	30.358	30.358	30.358	30.358	30.358			-84.4173	-84.4173	-84.4173	-84.4173	-84.4173	-84.4173	-84.4173		0	0	3.71967	0	4.22275	0					238.842		330.084							37	50			39	57						moved
16	30.3582	30.3582	30.3582	30.3582	30.3582	30.3582	30.3582			-84.4175	-84.4175	-84.4175	-84.4175	-84.4175	-84.4175	-84.4175		0	0	0	0	0	0
17	30.3581	30.3581	30.3581	30.3581	30.3581	30.3581	30.3581			-84.4177	-84.4177	-84.4177	-84.4177	-84.4177	-84.4177	-84.4177		0	0	5.17238	0	0	0					305.744									31	60										moved
18	30.3582	30.3582	30.3582	30.3582	30.3582	30.3582	30.3582			-84.4178	-84.4178	-84.4178	-84.4178	-84.4178	-84.4178	-84.4178		0	1.72516	3.70541	0	0	1.60789				236.787	97.6129			339.074				28	35	22	29					28	22			moved	moved
20	30.3582	30.3582	30.3582	30.3582	30.3582	30.3582	30.3582			-84.4179	-84.4179	-84.4179	-84.4179	-84.4179	-84.4179	-84.4179		0	0	1.78221	0	0	0					148.323									33	53										moved
21	30.3586	30.3586	30.3585	30.3585	30.3585	30.3586	30.3586			-84.4179	-84.4179	-84.418	-84.418	-84.418	-84.418	-84.418		0	2.26868	0	0	2.42947	0				219.494			17.3273					38	49					47	51					moved
22	30.3586	30.3586	30.3586	30.3586	30.3586	30.3586	30.3586			-84.4183	-84.4183	-84.4183	-84.4183	-84.4183	-84.4184	-84.4184		0	1.41525	0	0	5.6562	0				269.714			307.957					38	53					35	50					moved
23	30.3589	30.3589	30.3589	30.3589	30.3589	30.3588	30.3588			-84.4185	-84.4185	-84.4185	-84.4185	-84.4185	-84.4185	-84.4185		0	5.34379	0	0	10.8416	0				44.4819			168.904					30	37					34	35					moved
24	30.359	30.359	30.359	30.359	30.359	30.359	30.359			-84.4184	-84.4184	-84.4184	-84.4184	-84.4184	-84.4184	-84.4184		0	0	0	0	0	0
25	30.359	30.359	30.359	30.359	30.359	30.359	30.359			-84.4183	-84.4183	-84.4183	-84.4183	-84.4183	-84.4183	-84.4183		0	0	0	0	0	0
26	30.3588	30.3586	30.3586	30.3586	30.3586	30.3586	30.3588			-84.4182	-84.4183	-84.4183	-84.4183	-84.4183	-84.4183	-84.4183		21.1964	0	0	0	0	20.0603			218.979	360				13.2658		36	36									36	44		moved
28	30.3588	30.3588	30.3588	30.3588	30.3588	30.3588	30.3588			-84.418	-84.418	-84.418	-84.418	-84.418	-84.418	-84.418		0	0	0	0	0	0
31	30.3586	30.3586	30.3586	30.3586	30.3586	30.3586	30.3586			-84.4178	-84.4178	-84.4178	-84.4178	-84.4178	-84.4178	-84.4178		0	0	4.51521	0	0	0					15.8159									32	70										moved
32	30.3584	30.3584	30.3584	30.3584	30.3584	30.3584	30.3584			-84.4178	-84.4178	-84.4178	-84.4178	-84.4178	-84.4178	-84.4178		0	0	0	2.22031	0	0						341.031										40	52									moved
35	30.3583	30.3583	30.3583	30.3583	30.3583	30.3583	30.3583			-84.4175	-84.4175	-84.4175	-84.4175	-84.4175	-84.4175	-84.4175		0	0.301661	0	0	0	0				231.295								41	50											moved
37	30.3584	30.3584	30.3584	30.3584	30.3584	30.3584	30.3584			-84.4174	-84.4174	-84.4174	-84.4174	-84.4174	-84.4174	-84.4174		0	0	0	0	0	0
38	30.3583	30.3583	30.3583	30.3583	30.3583	30.3583	30.3583			-84.4174	-84.4174	-84.4174	-84.4174	-84.4174	-84.4174	-84.4174		0	1.27732	2.33658	0	0	1.66864				107.23	288.1			156.593				30	65	60	50					49	55			moved	moved
39	30.3582	30.3582	30.3582	30.3582	30.3582	30.3582	30.3582			-84.4171	-84.4171	-84.4171	-84.4171	-84.4171	-84.4171	-84.4171		0	2.67419	4.56548	0	5.342	0				208.717	59.4773		279.469					42	50	30	50			34	38					moved	moved
42	30.3583	30.3583	30.3583	30.3583	30.3583	30.3583	30.3583			-84.417	-84.417	-84.417	-84.417	-84.417	-84.417	-84.417		0	0	0	0	0	0
43	30.3584	30.3584	30.3584	30.3583	30.3583	30.3584	30.3584			-84.417	-84.417	-84.417	-84.417	-84.417	-84.417	-84.417		0	0	6.35587	0	3.20544	0					134.29		347.952							31	70			45	47						moved
44	30.3584	30.3585	30.3585	30.3584	30.3584	30.3584	30.3584			-84.4172	-84.4172	-84.4172	-84.4172	-84.4172	-84.4172	-84.4172		8.36717	0	7.26896	0	3.652	0			339.365	360	169.636		189.454			60	60			45	70			43	46				moved		moved
48	30.3586	30.3586	30.3586	30.3586	30.3586	30.3586	30.3586			-84.4175	-84.4175	-84.4175	-84.4175	-84.4175	-84.4175	-84.4175		0	0	0	3.92236	0	0						252.623										40	61									moved
49	30.3591	30.3591	30.3591	30.3591	30.3591	30.3591	30.3591			-84.4182	-84.4182	-84.4182	-84.4182	-84.4182	-84.4182	-84.4182		0	0	3.3017	0	0	0					319.197									35	43										moved
50	30.3593	30.3593	30.3593	30.3593	30.3593	30.3593	30.3593			-84.4183	-84.4183	-84.4183	-84.4184	-84.4184	-84.4184	-84.4184		0	0	3.71724	0	0	0					239.885									35	53										moved
51	30.3593	30.3593	30.3593	30.3593	30.3593	30.3593	30.3593			-84.4185	-84.4185	-84.4185	-84.4185	-84.4185	-84.4185	-84.4185		3.47661	0	3.56331	0	0	0			348.728	360	84.5352					32	0			28	33								moved		moved
52	30.3595	30.3595	30.3595	30.3595	30.3595	30.3594	30.3594			-84.4183	-84.4183	-84.4184	-84.4184	-84.4184	-84.4184	-84.4184		0	4.79549	1.49787	0	7.75367	0				295.995	94.6968		194.329					25	52	31	47			37	45					moved	moved
54	30.3594	30.3594	30.3594	30.3594	30.3594	30.3594	30.3594			-84.4181	-84.4181	-84.4181	-84.4181	-84.4181	-84.4181	-84.4181		0	0	0	0	0	0
55	30.3594	30.3594	30.3594	30.3594	30.3594	30.3594	30.3594			-84.4181	-84.4181	-84.4181	-84.4181	-84.4181	-84.4181	-84.4181		0	0	0	0	0	0
57	30.3593	30.3593	30.3593	30.3593	30.3593	30.3593	30.3593			-84.4181	-84.4181	-84.4181	-84.4181	-84.4181	-84.4181	-84.4181		0	0	0	0	0	0
58	30.3593	30.3593	30.3593	30.3593	30.3593	30.3593	30.3593			-84.4181	-84.4181	-84.4181	-84.4181	-84.4181	-84.4181	-84.4181		0.761842	0	0	0	0	0			286.931	360						24	0												moved
59	30.3591	30.3591	30.3591	30.3591	30.3591	30.3591	30.3591			-84.418	-84.418	-84.418	-84.418	-84.418	-84.418	-84.418		0	0	0	0	0	0
60	30.3592	30.3592	30.3592	30.3592	30.3592	30.3592	30.3592			-84.4179	-84.4179	-84.4179	-84.4179	-84.4179	-84.4179	-84.4179		3.85678	0	0	0	0	0			20.176							37	0												moved
61	30.3595	30.3595	30.3595	30.3594	30.3594	30.3594	30.3594			-84.418	-84.418	-84.418	-84.418	-84.418	-84.418	-84.418		0	0	11.1686	4.3156	1.57398	4.67147					155.628	336.066	223.92	311.9						37	45	50	44	35	52	38	38				moved	moved
62	30.3592	30.3592	30.3592	30.3592	30.3592	30.3594	30.3594			-84.4178	-84.4178	-84.4178	-84.4177	-84.4177	-84.418	-84.418		0	0	3.42693	0	37.679	0					71.8645		317.214							39	60			35	52						moved
64	30.3588	30.3588	30.3588	30.3588	30.3588	30.3588	30.3588			-84.4175	-84.4175	-84.4175	-84.4175	-84.4175	-84.4175	-84.4175		0	0	0	0	0	0
65	30.3589	30.3589	30.3589	30.3589	30.3589	30.3588	30.3588			-84.417	-84.417	-84.417	-84.417	-84.417	-84.417	-84.417		0	0	3.26513	0	4.73396	0					170.414		168.973							35	45			36	32						moved
66	30.3591	30.3591	30.3591	30.3591	30.3591	30.3591	30.3591			-84.4172	-84.4172	-84.4172	-84.4172	-84.4172	-84.4172	-84.4172		0	0	0	0	2.90175	0							278.586											50	47
67	30.359	30.359	30.359	30.359	30.3589	30.3589	30.3589			-84.4174	-84.4174	-84.4174	-84.4174	-84.4175	-84.4175	-84.4175		0	0	0	3.42059	2.78851	0						233.208	222.159									43	68	37	50							moved
69	30.3592	30.3592	30.3592	30.3592	30.3592	30.3592	30.3592			-84.4175	-84.4175	-84.4175	-84.4175	-84.4175	-84.4175	-84.4175		0	0	0	2.56616	3.59294	0						138.92	64.7234									37	57	36	45							moved
70	30.3596	30.3596	30.3596	30.3596	30.3596	30.3596	30.3596			-84.418	-84.418	-84.418	-84.418	-84.418	-84.418	-84.418		0	0	0	0	0	3.97679								236.215												48	60
72	30.3596	30.3596	30.3596	30.3596	30.3596	30.3596	30.3596			-84.4182	-84.4182	-84.4182	-84.4182	-84.4182	-84.4182	-84.4182		0	0	4.20095	0	0	0					303.667									42	63										moved
73	30.3598	30.3598	30.3598	30.3598	30.3598	30.3598	30.3598			-84.4184	-84.4184	-84.4184	-84.4184	-84.4184	-84.4184	-84.4184		0	0	0	0	0	0
74	30.3598	30.3598	30.3598	30.3598	30.3598	30.3598	30.3598			-84.4179	-84.4179	-84.4179	-84.4179	-84.4179	-84.4179	-84.4179		0	0	0	0	4.19143	0							22.168											54	65
75	30.3597	30.3597	30.3597	30.3596	30.3596	30.3596	30.3596			-84.4177	-84.4177	-84.4177	-84.4177	-84.4177	-84.4177	-84.4177		0	0	4.76145	0	1.78768	0					203.502		350.776							43	55			45	43						moved
76	30.3595	30.3595	30.3595	30.3595	30.3595	30.3595	30.3595			-84.4176	-84.4176	-84.4176	-84.4176	-84.4176	-84.4177	-84.4177		0	0	0	0	4.08179	0							264.537											33	28
77	30.3594	30.3594	30.3594	30.3594	30.3594	30.3594	30.3594			-84.4174	-84.4174	-84.4174	-84.4174	-84.4174	-84.4174	-84.4174		0	0	3.5171	0	0	0					147.395									48	68										moved
80	30.3592	30.3592	30.3592	30.3592	30.3592	30.3592	30.3592			-84.4174	-84.4174	-84.4174	-84.4174	-84.4174	-84.4174	-84.4174		0	0	0	0	0	0
82	30.3601	30.3601	30.3601	30.3601	30.3601	30.3601	30.3601			-84.418	-84.418	-84.418	-84.418	-84.418	-84.418	-84.418		0	0	0	0	0	0
83	30.3602	30.3602	30.3602	30.3602	30.3602	30.3602	30.3602			-84.4183	-84.4183	-84.4183	-84.4183	-84.4184	-84.4184	-84.4184		0	0	0	5.26455	0	0						293.002										51	72									moved
84	30.36	30.36	30.36	30.36	30.36	30.36	30.36			-84.4175	-84.4175	-84.4175	-84.4175	-84.4175	-84.4175	-84.4175		0	0	0	0	0	0
85	30.3601	30.3601	30.3601	30.3601	30.36	30.36	30.36			-84.4174	-84.4174	-84.4174	-84.4174	-84.4174	-84.4174	-84.4174		0	0	0	11.5983	0	0						208.664										50	100									moved
86	30.3602	30.3602	30.3602	30.3602	30.3602	30.3602	30.3602			-84.4176	-84.4176	-84.4177	-84.4177	-84.4177	-84.4177	-84.4177		0	3.58429	0	0	1.30358	0				310.265			347.846					48	61					36	58					moved
87	30.3601	30.3601	30.3601	30.3601	30.3601	30.3601	30.3601			-84.418	-84.418	-84.418	-84.418	-84.418	-84.418	-84.418		0	0	0	0	0	0
88	30.3604	30.3604	30.3604	30.3604	30.3604	30.3604	30.3604			-84.4181	-84.4181	-84.4181	-84.4181	-84.4181	-84.4181	-84.4181		0	0	0	0	0	0
89	30.3603	30.3603	30.3603	30.3603	30.3603	30.3603	30.3603			-84.4183	-84.4183	-84.4183	-84.4183	-84.4183	-84.4183	-84.4183		0	0	0	0	0	0
90	30.3605	30.3605	30.3605	30.3605	30.3605	30.3605	30.3605			-84.4183	-84.4183	-84.4183	-84.4183	-84.4183	-84.4183	-84.4183		0	0	0	0	0	3.14538								337.961												50	60
92	30.3605	30.3605	30.3605	30.3606	30.3606	30.3606	30.3606			-84.4182	-84.4182	-84.4182	-84.4181	-84.4181	-84.4181	-84.4181		0	0	6.16507	0	0	2.2427					22.0023			20.6658						36	46					34	40				moved
94	30.3606	30.3606	30.3606	30.3606	30.3606	30.3606	30.3606			-84.4183	-84.4183	-84.4183	-84.4183	-84.4183	-84.4183	-84.4183		0	0	0	0	0	0
95	30.3606	30.3606	30.3606	30.3606	30.3606	30.3606	30.3606			-84.4181	-84.4181	-84.4181	-84.4181	-84.4181	-84.4181	-84.4181		0	0	0	0	0	0
97	30.3605	30.3605	30.3605	30.3605	30.3605	30.3605	30.3605			-84.4179	-84.4179	-84.4179	-84.4179	-84.4179	-84.4179	-84.4179		0	4.03711	2.49011	0	2.81356	0				118.581	16.3918		66.8478					46	41	30	48			42	33					moved	moved
98	30.3604	30.3604	30.3604	30.3604	30.3604	30.3604	30.3604			-84.4175	-84.4175	-84.4175	-84.4175	-84.4175	-84.4176	-84.4176		0	0	1.84282	0	2.53903	0					287.388		227.972							44	54			44	59						moved
99	30.3603	30.3603	30.3603	30.3603	30.3603	30.3603	30.3603			-84.4173	-84.4173	-84.4173	-84.4173	-84.4173	-84.4173	-84.4173		0	0	0	0	0	0
103	30.3608	30.3608	30.3608	30.3608	30.3608	30.3608	30.3608			-84.4178	-84.4178	-84.4178	-84.4178	-84.4178	-84.4178	-84.4178		0	0	0	6.76016	2.26828	0						268.012	87.1953									35	55	37	32							moved
104	30.3608	30.3608	30.3608	30.3608	30.3608	30.3608	30.3608			-84.4174	-84.4174	-84.4178	-84.4178	-84.4178	-84.4178	-84.4178		0	41.6964	0	0	0	0				271.41								37	43											moved
105	30.3609	30.3609	30.3609	30.3609	30.3609	30.3609	30.3609			-84.4173	-84.4173	-84.4173	-84.4173	-84.4173	-84.4173	-84.4173		0	0	0	1.75273	0	0						241.286										48	75									moved
106	30.361	30.361	30.361	30.361	30.361	30.361	30.361			-84.4174	-84.4174	-84.4174	-84.4174	-84.4174	-84.4174	-84.4175		0	0	0	0	0	6.92359								334.611												38	50
108	30.3611	30.3611	30.3611	30.3611	30.3611	30.361	30.361			-84.4177	-84.4177	-84.4177	-84.4177	-84.4177	-84.4177	-84.4177		0	0	0	0	4.11441	0							177.769											50	40
109	30.3611	30.3611	30.3611	30.3611	30.3611	30.3611	30.3611			-84.4182	-84.4182	-84.4182	-84.4182	-84.4182	-84.4182	-84.4182		3.12327	0	0	0	0	0			5.82036							20	30												moved
110
112	30.3612	30.3612	30.3612	30.3612	30.3612	30.3612	30.3612			-84.4177	-84.4177	-84.4177	-84.4177	-84.4177	-84.4177	-84.4177		0	0	0	2.21977	0	0						218.198										38	54									moved
113	30.3611	30.3611	30.3611	30.3611	30.3612	30.3612	30.3612			-84.4175	-84.4175	-84.4175	-84.4175	-84.4174	-84.4173	-84.4173		0	0	0	18.2875	8.845	0						43.5453	135.06									18	40	38	24							moved
114	30.3611	30.3611	30.3611	30.3611	30.3611	30.3611	30.3611			-84.4173	-84.4173	-84.4173	-84.4173	-84.4173	-84.4173	-84.4173		0	0	0	0	0.769131	0							84.3592											47	80
115	30.3614	30.3614	30.3614	30.3614	30.3614	30.3614	30.3614			-84.4179	-84.4179	-84.4179	-84.4179	-84.4179	-84.4179	-84.4179		0	0	0	0	0	0
116	30.3613	30.3613	30.3613	30.3613	30.3613	30.3613	30.3613			-84.4184	-84.4184	-84.4184	-84.4184	-84.4184	-84.4184	-84.4184		0	0	0	0	0	3.35531								206.868												38	54
117	30.3616	30.3616	30.3616	30.3616	30.3616	30.3616	30.3616			-84.4181	-84.4181	-84.4181	-84.4181	-84.4181	-84.4181	-84.4181		0	0	0	0	0	0
119	30.3616	30.3616	30.3616	30.3616	30.3616	30.3616	30.3616			-84.4175	-84.4175	-84.4175	-84.4175	-84.4175	-84.4175	-84.4175		0	0	4.89964	0	0	0					296.922									50	63										moved
122	30.3618	30.3618	30.3618	30.3618	30.3618	30.3618	30.3618			-84.4176	-84.4176	-84.4176	-84.4176	-84.4176	-84.4176	-84.4176		0	0	5.55667	0	0	0					327.188									42	61										moved
124	30.3618	30.3618	30.3618	30.3618	30.3618	30.3618	30.3618			-84.4182	-84.4182	-84.4182	-84.4182	-84.4182	-84.4182	-84.4182		0	0	0	0	0	0
125	30.3617	30.3617	30.3617	30.3617	30.3617	30.3617	30.3617			-84.4181	-84.4181	-84.4181	-84.4181	-84.4181	-84.4181	-84.4181		0	3.105	0	0	0	0				111.205								33	38											moved
127	30.3618	30.3618	30.3618	30.3618	30.3618	30.3618	30.3618			-84.4183	-84.4183	-84.4183	-84.4183	-84.4183	-84.4183	-84.4183		5.85917	0	0	0	0	0			209.129	360						30	27												moved
128	30.362	30.362	30.362	30.362	30.362	30.362	30.362			-84.4184	-84.4184	-84.4184	-84.4184	-84.4184	-84.4184	-84.4184		0	5.1672	0	1.98277	0	0				57.0106		235.905						25	30			30	32							moved		moved
129	30.3621	30.3621	30.3621	30.3621	30.3621	30.3621	30.3621			-84.4179	-84.4179	-84.4179	-84.4179	-84.4179	-84.4179	-84.4179		0	0	0	0	0	2.07046								218.284												34	40
130	30.3622	30.3622	30.3622	30.3622	30.3622	30.3622	30.3622			-84.4184	-84.4185	-84.4185	-84.4185	-84.4185	-84.4185	-84.4185		2.35356	0	0	0	2.60303	0			274.964	360			39.5972			42	40							46	48				moved
131	30.362	30.362	30.3621	30.3621	30.3621	30.3621	30.3621			-84.4189	-84.4189	-84.4189	-84.4189	-84.4189	-84.4189	-84.4189		0	1.55059	0	0	0	0				302.976								42	46											moved
132	30.3618	30.3618	30.3618	30.3618	30.3618	30.3619	30.3619			-84.4188	-84.4188	-84.4188	-84.4188	-84.4188	-84.4188	-84.4188		0	0	0	0	12.1831	0							3.7086											50	61
134	30.3617	30.3617	30.3617	30.3617	30.3617	30.3617	30.3617			-84.4186	-84.4186	-84.4186	-84.4185	-84.4185	-84.4185	-84.4185		0	0	6.18071	0	0	0					78.9144									41	60										moved
135	30.3618	30.3618	30.3618	30.3618	30.3618	30.3618	30.3618			-84.419	-84.419	-84.419	-84.419	-84.419	-84.419	-84.419		0	0	0	0	0	0
136	30.3617	30.3617	30.3617	30.3617	30.3617	30.3617	30.3617			-84.419	-84.419	-84.419	-84.419	-84.419	-84.419	-84.419		0	0	0	0	0	0
138	30.3616	30.3616	30.3616	30.3616	30.3616	30.3616	30.3616			-84.4191	-84.4191	-84.4191	-84.4191	-84.4191	-84.4191	-84.4191		0	0	0	0	0	0
139	30.3616	30.3616	30.3616	30.3616	30.3616	30.3616	30.3616			-84.4188	-84.4188	-84.4188	-84.4188	-84.4188	-84.4188	-84.4188		0	0	0	0	6.85093	0							28.4372											58	68
140	30.3614	30.3614	30.3614	30.3614	30.3614	30.3614	30.3614			-84.4186	-84.4186	-84.4186	-84.4186	-84.4186	-84.4186	-84.4186		0	0	0	0	0	0
141	30.3614	30.3614	30.3614	30.3614	30.3614	30.3614	30.3614			-84.4189	-84.4189	-84.4189	-84.4189	-84.4189	-84.4189	-84.4189		0	0	0	0	0	0
142	30.3614	30.3614	30.3614	30.3614	30.3614	30.3614	30.3614			-84.4192	-84.4192	-84.4192	-84.4192	-84.4192	-84.4192	-84.4192		0	0	0	0	0	0
143	30.3613	30.3613	30.3613	30.3614	30.3614	30.3614	30.3614			-84.4192	-84.4192	-84.4192	-84.4192	-84.4192	-84.4192	-84.4192		0	0	7.01363	0	0	0					351.536									40	45										moved
145	30.3611	30.3611	30.3611	30.3611	30.3611	30.3611	30.3611			-84.4191	-84.4191	-84.4191	-84.4191	-84.4191	-84.4191	-84.4191		0	0	0	0	0	0
146	30.3612	30.3612	30.3612	30.3612	30.3612	30.3612	30.3612			-84.419	-84.419	-84.419	-84.419	-84.419	-84.419	-84.419		0	0	0	0	0	0
147	30.3612	30.3612	30.3612	30.3612	30.3612	30.3612	30.3612			-84.4189	-84.4189	-84.4189	-84.4189	-84.4189	-84.4189	-84.4189		0	0	0	0	0	0
148	30.3613	30.3613	30.3613	30.3613	30.3613	30.3613	30.3613			-84.4188	-84.4188	-84.4188	-84.4188	-84.4188	-84.4188	-84.4188		0	0	0	0	0	0
150	30.3612	30.3612	30.3612	30.3612	30.3612	30.3612	30.3612			-84.4185	-84.4185	-84.4185	-84.4185	-84.4185	-84.4185	-84.4185		0	0	0	0	0	0
151	30.361	30.361	30.361	30.361	30.361	30.361	30.361			-84.4185	-84.4185	-84.4185	-84.4185	-84.4185	-84.4185	-84.4185		0	0	1.69545	0	0	0					253.386									40	60										moved
152	30.3611	30.3611	30.3611	30.3611	30.3611	30.3611	30.3611			-84.4188	-84.4188	-84.4188	-84.4188	-84.4188	-84.4188	-84.4188		0	0	0	5.52201	0	0						286.159										45	80									moved
153	30.3611	30.3611	30.3611	30.3611	30.3611	30.3611	30.3611			-84.419	-84.419	-84.419	-84.419	-84.419	-84.419	-84.419		0	0	0	0	0	0
154	30.3609	30.3609	30.3609	30.3609	30.3609	30.3609	30.3609			-84.4191	-84.4191	-84.4191	-84.4191	-84.4191	-84.4191	-84.4191		0	0	0	1.46832	0	0						211.896										36	57									moved
155	30.3608	30.3608	30.3608	30.3608	30.3608	30.3608	30.3608			-84.4191	-84.4191	-84.4191	-84.4191	-84.4191	-84.4191	-84.4191		0	1.34624	0	0	0	0				294.176								50	45											moved
156	30.3608	30.3608	30.3608	30.3608	30.3608	30.3608	30.3608			-84.4189	-84.4189	-84.4189	-84.4189	-84.4189	-84.4189	-84.4189		0	0	0	0	0	0
159	30.3608	30.3608	30.3608	30.3608	30.3608	30.3608	30.3608			-84.4189	-84.4189	-84.4189	-84.4189	-84.4189	-84.4189	-84.4189		0	0	0	0	0	0
160	30.3608	30.3608	30.3608	30.3608	30.3608	30.3608	30.3609			-84.4187	-84.4187	-84.4187	-84.4187	-84.4187	-84.4187	-84.4187		0	0	0	0	0	6.87738								358.181												45	70
162	30.3609	30.3609	30.3609	30.3609	30.3609	30.3609	30.3609			-84.4184	-84.4184	-84.4184	-84.4184	-84.4184	-84.4184	-84.4184		0	0	0	0	0	0
163	30.3608	30.3608	30.3608	30.3608	30.3608	30.3608	30.3608			-84.4184	-84.4184	-84.4184	-84.4184	-84.4184	-84.4184	-84.4184		0	0	0	0	0	0
164	30.3607	30.3607	30.3607	30.3607	30.3607	30.3607	30.3607			-84.4187	-84.4187	-84.4187	-84.4187	-84.4187	-84.4187	-84.4187		0	0	2.80621	0	0	0					2.33278									40	68										moved
167	30.3606	30.3606	30.3606	30.3606	30.3606	30.3606	30.3606			-84.419	-84.419	-84.419	-84.419	-84.419	-84.419	-84.419		0	0	0	0	0	0
168	30.3607	30.3607	30.3607	30.3607	30.3607	30.3607	30.3607			-84.4193	-84.4193	-84.4193	-84.4194	-84.4193	-84.4193	-84.4193		0	5.37746	1.16592	3.28597	0	0				266.06	240.549	48.0603						35	44	20	39	39	29							moved	moved	moved
169	30.3606	30.3606	30.3606	30.3606	30.3606	30.3606	30.3606			-84.4192	-84.4192	-84.4192	-84.4192	-84.4192	-84.4192	-84.4192		0	1.00697	2.92869	0	0	0				258.76	305.838							41	56	43	57									moved	moved
172	30.3605	30.3605	30.3605	30.3605	30.3605	30.3604	30.3604			-84.4191	-84.4191	-84.4191	-84.4191	-84.4191	-84.4191	-84.4191		0	0	0	0	4.37818	0							183.837											31	63
173	30.3604	30.3604	30.3602	30.3602	30.3602	30.3602	30.3602			-84.4196	-84.4196	-84.4193	-84.4193	-84.4193	-84.4193	-84.4193		0	34.6411	0	0	0	0				118.969								43	70											moved
177	30.3602	30.3602	30.3602	30.3602	30.3602	30.3602	30.3602			-84.419	-84.419	-84.419	-84.419	-84.419	-84.419	-84.419		0	0	0	0	0	0
178	30.3601	30.3601	30.3601	30.3601	30.3601	30.3601	30.3601			-84.4186	-84.4186	-84.4186	-84.4186	-84.4186	-84.4186	-84.4186		0	0	0	0	0	3.73095								22.3381												39	56
179	30.3601	30.3601	30.3601	30.3601	30.3601	30.3601	30.3601			-84.4191	-84.4191	-84.4191	-84.4191	-84.4191	-84.4191	-84.4191		0	3.5319	0	0	3.20648	1.19004				227.446			211.739	336.523				35	45					41	50	38	43			moved
180	30.3601	30.3601	30.3601	30.3601	30.3601	30.3601	30.3601			-84.4195	-84.4195	-84.4195	-84.4195	-84.4195	-84.4195	-84.4195		0	7.9472	0	0	0	0				128.189								29	35											moved
183	30.3598	30.3598	30.3598	30.3598	30.3598	30.3598	30.3598			-84.4192	-84.4192	-84.4192	-84.4192	-84.4192	-84.4192	-84.4192		0	0	3.79598	0	0	0					324.975									35	51										moved
184	30.3599	30.3599	30.3599	30.3599	30.3599	30.3599	30.3599			-84.4191	-84.4191	-84.4191	-84.4191	-84.4191	-84.4191	-84.4191		0	0	0	2.52056	0	0						263.026										37	39									moved
185	30.3599	30.3599	30.3599	30.3599	30.3599	30.3599	30.3599			-84.4189	-84.4189	-84.4189	-84.4189	-84.4189	-84.4189	-84.4189		0	0	0	0	0	0
186	30.3599	30.3599	30.3599	30.3599	30.3599	30.3599	30.3599			-84.4189	-84.4189	-84.4189	-84.4189	-84.4189	-84.4189	-84.4189		0	0	0	0	0	0
187	30.3599	30.3599	30.3599	30.3599	30.3599	30.3599	30.3599			-84.4186	-84.4186	-84.4186	-84.4186	-84.4186	-84.4186	-84.4186		0	0	1.29701	0	0	0					262.905									30	32										moved
188	30.36	30.36	30.36	30.36	30.36	30.36	30.36			-84.4186	-84.4186	-84.4186	-84.4186	-84.4186	-84.4186	-84.4186		0	0	0	0	0	0
189	30.36	30.36	30.36	30.36	30.36	30.36	30.36			-84.4185	-84.4185	-84.4185	-84.4185	-84.4185	-84.4185	-84.4185		0	0	0	5.19994	0	0						315.977										45	55									moved
191	30.3597	30.3597	30.3597	30.3597	30.3597	30.3597	30.3597			-84.4185	-84.4185	-84.4185	-84.4185	-84.4185	-84.4185	-84.4185		0	0	0	3.24785	0	0						178.31										53	95									moved
193	30.3598	30.3598	30.3598	30.3598	30.3598	30.3598	30.3598			-84.4188	-84.4188	-84.4188	-84.4188	-84.4188	-84.4188	-84.4188		0	0	0	1.80639	0	0						351.063										40	66									moved
194	30.3597	30.3597	30.3597	30.3597	30.3597	30.3597	30.3597			-84.4188	-84.4188	-84.4188	-84.4188	-84.4188	-84.4188	-84.4188		0	0	0	0	0	0
195	30.3596	30.3596	30.3596	30.3596	30.3596	30.3596	30.3596			-84.4193	-84.4193	-84.4193	-84.4193	-84.4193	-84.4193	-84.4193		0	0	0	7.19987	0	0						302.645										35	50									moved
196	30.3595	30.3595	30.3595	30.3595	30.3595	30.3595	30.3595			-84.419	-84.419	-84.419	-84.419	-84.419	-84.419	-84.419		0	0	0	0	0	0
197	30.3595	30.3595	30.3595	30.3595	30.3595	30.3595	30.3595			-84.4186	-84.4186	-84.4186	-84.4186	-84.4186	-84.4186	-84.4186		0	0	0	0	0	1.46289								152.719												42	38
198	30.3593	30.3593	30.3593	30.3593	30.3593	30.3593	30.3593			-84.4187	-84.4187	-84.4187	-84.4187	-84.4188	-84.4188	-84.4188		0	0	4.0693	5.83017	0	0					96.1275	280.619								47	75	42	43								moved	moved
200	30.3592	30.3592	30.3592	30.3592	30.3592	30.3592	30.3592			-84.419	-84.419	-84.419	-84.419	-84.419	-84.419	-84.419		0	0	0	0	0	0
201	30.3591	30.3591	30.3591	30.3591	30.3591	30.3591	30.3591			-84.4187	-84.4187	-84.4187	-84.4187	-84.4187	-84.4187	-84.4187		0	0	0	0	0	0
202
203
204
205	30.3582	30.3582	30.3582	30.3582	30.3582	30.3582	30.3582			-84.4183	-84.4183	-84.4183	-84.4183	-84.4182	-84.4182	-84.4182		0	0	0	7.19401	0	0						85.7699										44	46									moved
206	30.3582	30.3582	30.3582	30.3582	30.3582	30.3582	30.3582			-84.4185	-84.4185	-84.4185	-84.4185	-84.4185	-84.4185	-84.4185		0	0	0	0	0.518207	0							288.954											40	48
207	30.358	30.358	30.358	30.358	30.3579	30.358	30.358			-84.4178	-84.4178	-84.4178	-84.4178	-84.4179	-84.4179	-84.4179		0	3.16742	0	2.84777	4.18666	0				269.625		268.504	0.510109					42	58			42	41	41	44					moved		moved
208	30.3578	30.3578	30.3578	30.3578	30.3578	30.3578	30.3578			-84.4178	-84.4178	-84.4178	-84.4178	-84.4178	-84.4178	-84.4178		0	0	0	0	0	0
209	30.3584	30.3584	30.3584	30.3584	30.3584	30.3584	30.3584			-84.4182	-84.4182	-84.4182	-84.4183	-84.4183	-84.4183	-84.4183		0	0	2.03972	0	2.47548	0					303.84		299.529							40	65			35	45						moved
210	30.3579	30.3579	30.3579	30.3579	30.3579	30.358	30.358			-84.4168	-84.4168	-84.4168	-84.4168	-84.4168	-84.4169	-84.4169		0	0	0	0	12.8169	0							324.894											52	76
211	30.3579	30.3579	30.3579	30.3579	30.3579	30.3579	30.3579			-84.4166	-84.4166	-84.4166	-84.4166	-84.4166	-84.4166	-84.4166		0	0	0	2.54647	0	0						216.051										39	63									moved
212	30.3584	30.3584	30.3584	30.3584	30.3585	30.3585	30.3585			-84.4179	-84.4179	-84.4179	-84.4179	-84.4179	-84.4179	-84.4179		0	0	0	1.87652	0	0						355.799										35	51									moved
213	30.3584	30.3584	30.3584	30.3584	30.3584	30.3584	30.3584			-84.4175	-84.4175	-84.4175	-84.4175	-84.4175	-84.4175	-84.4175		0	0	0	0	0	0
214	30.3587	30.3587	30.3587	30.3586	30.3586	30.3586	30.3586			-84.4181	-84.4181	-84.4181	-84.4182	-84.4182	-84.4182	-84.4182		0	0	5.02621	0	0	0					222.77									36	65										moved
215	30.3588	30.3588	30.3588	30.3588	30.3588	30.3588	30.3588			-84.4177	-84.4177	-84.4177	-84.4177	-84.4177	-84.4177	-84.4177		0	0	2.33605	0	0	0					286.449									32	45										moved
216	30.3587	30.3587	30.3587	30.3587	30.3587	30.3587	30.3587			-84.4173	-84.4173	-84.4173	-84.4173	-84.4173	-84.4173	-84.4173		0	0	0	0	1.61077	0							112.104											57	55
217	30.359	30.359	30.359	30.359	30.359	30.359	30.359			-84.4181	-84.4181	-84.4181	-84.418	-84.418	-84.418	-84.418		0	0	2.02004	0	5.41322	0					106.5		89.5102							40	62			53	62						moved
218	30.359	30.359	30.359	30.359	30.359	30.359	30.359			-84.4177	-84.4177	-84.4177	-84.4177	-84.4177	-84.4177	-84.4177		0	0	0	3.41405	0	0						341.802										33	38									moved
219	30.3592	30.3592	30.3592	30.3592	30.3592	30.3592	30.3592			-84.4172	-84.4172	-84.4172	-84.4172	-84.4172	-84.4172	-84.4172		0	0	0	0	0	0
220	30.3592	30.3592	30.3592	30.3592	30.3592	30.3592	30.3592			-84.418	-84.418	-84.418	-84.418	-84.418	-84.418	-84.418		0	0	3.19001	0	0	0					330.392									32	50										moved
221	30.3593	30.3593	30.3593	30.3593	30.3593	30.3593	30.3593			-84.4174	-84.4174	-84.4174	-84.4174	-84.4173	-84.4174	-84.4174		0	0	3.4339	5.5918	6.11107	0					96.5074	110.767	290.633							33	52	29	40	40	31						moved	moved
222	30.3594	30.3594	30.3594	30.3594	30.3594	30.3594	30.3594			-84.418	-84.418	-84.418	-84.418	-84.418	-84.418	-84.418		0	0	0	0	0	0
223	30.3597	30.3597	30.3597	30.3597	30.3597	30.3597	30.3597			-84.4174	-84.4174	-84.4174	-84.4174	-84.4174	-84.4174	-84.4174		0	0	4.33852	0	0	0					251.475									30	35										moved
224	30.3597	30.3597	30.3597	30.3597	30.3597	30.3597	30.3597			-84.4172	-84.4172	-84.4173	-84.4173	-84.4173	-84.4173	-84.4173		0	5.53836	0	0	1.58601	0				277.172			8.4324					31	36					29	44					moved
225	30.3596	30.3596	30.3596	30.3596	30.3596	30.3596	30.3596			-84.4171	-84.4171	-84.4171	-84.4171	-84.4171	-84.4171	-84.4171		1.51253	0	0	2.34482	0	0			332.742	360		232.468				40	38					38	63						moved			moved
226	30.3598	30.3598	30.3598	30.3599	30.3599	30.3599	30.3599			-84.4171	-84.4171	-84.4171	-84.4172	-84.4172	-84.4172	-84.4172		0	0	5.81659	0	1.11762	0					307.21		51.0906							36	50			33	40						moved
227	30.3599	30.3599	30.3599	30.3599	30.3598	30.3599	30.3599			-84.4175	-84.4175	-84.4175	-84.4175	-84.4175	-84.4175	-84.4175		0	0	0	6.396	5.54175	0						227.342	5.95315									40	63	31	46							moved
228	30.3587	30.3604	30.3604	30.3604	30.3604	30.3604	30.3604			-84.4169	-84.4172	-84.4173	-84.4173	-84.4173	-84.4173	-84.4173		190.889	1.72903	0	0	1.86835	0			348.804	245.754			334.042			31	0	30	41					45	43				moved	moved
229	30.3605	30.3605	30.3605	30.3605	30.3606	30.3606	30.3606			-84.4173	-84.4173	-84.4173	-84.4173	-84.4173	-84.4173	-84.4173		0	1.37305	0	4.27451	0	0				20.4297		332.633						38	44			35	48							moved		moved
230	30.361	30.361	30.3611	30.3611	30.3611	30.3611	30.3611			84.4179	84.4179	-84.418	-84.418	-84.418	-84.418	-84.418		0	1.62182e+07	0	0	0.435729	0				269.993			167.522					35	50					40	47					moved
231	30.3614	30.3614	30.3614	30.3613	30.3614	30.3614	30.3614			-84.4174	-84.4174	-84.4174	-84.4174	-84.4174	-84.4174	-84.4174		0	0	3.5786	3.98581	0	0					170.2	23.6518								48	66	50	44								moved	moved
232	30.3615	30.3615	30.3615	30.3615	30.3615	30.3615	30.3615			-84.4174	-84.4174	-84.4174	-84.4174	-84.4174	-84.4174	-84.4175		0	2.22407	0	4.29217	0	3.20925				249.114		353.664		200.345				35	59			34	42			30	34			moved		moved
233	30.3617	30.3618	30.3618	30.3618	30.3618	30.3618	30.3618			-84.4177	-84.4178	-84.4178	-84.4178	-84.4178	-84.4178	-84.4178		6.10628	0	0	0	0	0			309.082	360						29	25												moved
234
235	30.3618	30.3618	30.3617	30.3617	30.3617	30.3617	30.3618			-84.4178	-84.4178	-84.4178	-84.4178	-84.4178	-84.4178	-84.4178		0	4.21299	0	0	0	3.51274				131.253				326.574				24	21							26	24			moved
236	30.362	30.362	30.362	30.362	30.362	30.3619	30.3619			-84.4175	-84.4175	-84.4175	-84.4175	-84.4175	-84.4175	-84.4175		2.47702	1.61051	2.91367	4.38583	11.214	0			106.188	321.419	293.924	13.0799	164.113			35	0	30	33	30	37	36	30	37	40				moved	moved	moved	moved
237	30.362	30.362	30.362	30.362	30.3619	30.3619	30.3619			-84.4183	-84.4183	-84.4183	-84.4183	-84.4183	-84.4183	-84.4183		0	0	0	2.08579	0	0						213.884										35	46									moved
238	30.3621	30.3621	30.3621	30.3621	30.3621	30.3621	30.3621			-84.4181	-84.4181	-84.4181	-84.4181	-84.4181	-84.4181	-84.4181		2.82561	0	0	0	3.56332	0			114.385				293.969			17	20							30	31				moved
239	30.3622	30.3622	30.3622	30.3622	30.3622	30.3622	30.3622			-84.4176	-84.4176	-84.4176	-84.4176	-84.4176	-84.4176	-84.4176		0	0	0	0	0	0
240	30.3624	30.3624	30.3624	30.3624	30.3624	30.3624	30.3624			-84.4176	-84.4176	-84.4176	-84.4176	-84.4176	-84.4176	-84.4176		0	0	0	0	0	0
241	30.3623	30.3623	30.3623	30.3623	30.3623	30.3623	30.3623			-84.4179	-84.4179	-84.4179	-84.4179	-84.418	-84.418	-84.418		0	2.32862	0	2.43482	0	0				192.895		348.034						35	40			30	38							moved		moved
242	30.3623	30.3623	30.3622	30.3622	30.3622	30.3622	30.3622			-84.4183	-84.4183	-84.4182	-84.4182	-84.4182	-84.4182	-84.4182		0	13.8514	0	0	0	0				137.495								30	47											moved
243	30.3621	30.3621	30.3621	30.3621	30.3621	30.3621	30.3621			-84.4186	-84.4186	-84.4186	-84.4186	-84.4186	-84.4186	-84.4186		0	0	0	0	0	0
244	30.3618	30.3618	30.3618	30.3618	30.3618	30.3617	30.3617			-84.419	-84.419	-84.419	-84.419	-84.419	-84.419	-84.419		0	0	4.41246	0	9.89906	0					161.441		185.218							40	50			45	42						moved
245	30.3615	30.3615	30.3615	30.3615	30.3615	30.3615	30.3615			-84.4185	-84.4185	-84.4185	-84.4185	-84.4185	-84.4185	-84.4185		0	0	5.85324	0	6.23613	0					79.5657		309.87							43	50			45	48						moved
246	30.3614	30.3614	30.3614	30.3614	30.3614	30.3614	30.3614			-84.4186	-84.4186	-84.4186	-84.4186	-84.4186	-84.4186	-84.4186		0	0	0	0	0	3.19051								332.437												47	75
247	30.3611	30.3611	30.3611	30.3611	30.3611	30.3611	30.3611			-84.4193	-84.4193	-84.4193	-84.4193	-84.4193	-84.4193	-84.4193		0	0	0	0	0	0
248	30.3609	30.3609	30.3609	30.3609	30.3609	30.3609	30.3609			-84.4194	-84.4194	-84.4194	-84.4194	-84.4194	-84.4194	-84.4194		0	0	2.9209	0	1.26577	0					121.384		43.1421							47	63			46	52						moved
249	30.3606	30.3606	30.3606	30.3606	30.3606	30.3606	30.3606			-84.4186	-84.4186	-84.4186	-84.4186	-84.4186	-84.4186	-84.4186		0	0	0	0	0	0
250	30.3609	30.3609	30.3609	30.3609	30.3609	30.3609	30.3609			-84.4196	-84.4196	-84.4196	-84.4196	-84.4196	-84.4196	-84.4196		0	3.0605	0	0	3.13275	0				182.621			66.4305					35	40					35	44					moved
251	30.3608	30.3608	30.3608	30.3607	30.3607	30.3607	30.3607			-84.4197	-84.4197	-84.4197	-84.4197	-84.4197	-84.4197	-84.4197		0	0	4.07393	0	0	0					193.549									36	50										moved
252	30.3604	30.3604	30.3604	30.3604	30.3604	30.3604	30.3604			-84.4189	-84.4189	-84.4189	-84.4189	-84.4189	-84.4189	-84.4189		0	0	3.63058	0	0	0					130.09									41	70										moved
253	30.3605	30.3605	30.3605	30.3605	30.3605	30.3605	30.3605			-84.4185	-84.4185	-84.4185	-84.4185	-84.4185	-84.4185	-84.4185		0	0	0	0	0	0
254	30.3601	30.3601	30.3601	30.3601	30.3601	30.3601	30.3601			-84.4199	-84.4199	-84.4199	-84.4199	-84.4199	-84.4199	-84.4199		0	0	0	0	0	0
255	30.3598	30.3598	30.3598	30.3598	30.3598	30.3598	30.3598			-84.4194	-84.4194	-84.4194	-84.4194	-84.4194	-84.4194	-84.4194		0	0	0	0	0	0
256	30.3599	30.3599	30.3599	30.3599	30.3599	30.3599	30.3599			-84.42	-84.42	-84.42	-84.42	-84.42	-84.42	-84.42		0	1.54493	0	0	2.49984	0				280.233			132.714					40	48					36	50					moved
257	30.3598	30.3598	30.3598	30.3598	30.3598	30.3598	30.3598			-84.42	-84.42	-84.42	-84.42	-84.42	-84.42	-84.42		0	0	0	2.75977	0	0						220.412										37	52									moved
258	30.3596	30.3596	30.3596	30.3596	30.3597	30.3597	30.3597			-84.42	-84.42	-84.42	-84.42	-84.42	-84.42	-84.42		0	0	0	4.12297	0	0						22.0138										39	60									moved
259	30.3596	30.3596	30.3596	30.3596	30.3596	30.3596	30.3596			-84.4195	-84.4195	-84.4195	-84.4195	-84.4195	-84.4195	-84.4195		0	0	0	0	0	0
260	30.3595	30.3595	30.3595	30.3595	30.3595	30.3595	30.3595			-84.4188	-84.4188	-84.4188	-84.4188	-84.4188	-84.4188	-84.4188		0	0	0	0	0	0
261	30.3592	30.3592	30.3592	30.3592	30.3592	30.3592	30.3592			-84.4192	-84.4192	-84.4192	-84.4192	-84.4192	-84.4192	-84.4192		0	0	0	0	0	0
262	30.3592	30.3592	30.3592	30.3592	30.3592	30.3592	30.3592			-84.4195	-84.4195	-84.4195	-84.4195	-84.4195	-84.4195	-84.4195		0	0	0	2.15148	0	0						129.046										40	54									moved
263	30.359	30.359	30.359	30.359	30.359	30.359	30.359			-84.4197	-84.4197	-84.4197	-84.4197	-84.4197	-84.4197	-84.4197		0	0	0	2.31435	0	0						62.7646										41	73									moved
264	30.3588	30.3588	30.3588	30.3588	30.3588	30.3588	30.3588			-84.4197	-84.4197	-84.4197	-84.4196	-84.4196	-84.4196	-84.4196		0	0	6.47661	0	0	0					74.4291									32	77										moved
265	30.3584	30.3584	30.3584	30.3585	30.3585	30.3585	30.3585			-84.4194	-84.4194	-84.4194	-84.4195	-84.4195	-84.4195	-84.4195		0	0	7.65862	0	0	0					313.378									33	40										moved
266	30.3585	30.3585	30.3585	30.3585	30.3585	30.3585	30.3585			-84.4188	-84.4188	-84.4188	-84.4188	-84.4188	-84.4188	-84.4188		0	0	0	0	0	0
267	30.3583	30.3583	30.3583	30.3583	30.3583	30.3583	30.3583			-84.4188	-84.4188	-84.4188	-84.4187	-84.4187	-84.4187	-84.4187		0	0	4.04218	0	0	0					34.5233									28	48										moved
268	30.3586	30.3586	30.3586	30.3586	30.3586	30.3586	30.3586			-84.4186	-84.4186	-84.4186	-84.4187	-84.4187	-84.4187	-84.4187		0	0	3.49587	3.25055	0	2.72596					249.432	255.77		34.5677						31	55	38	37			30	42				moved	moved
269	30.3588	30.3588	30.3588	30.3588	30.3588	30.3588	30.3588			-84.4187	-84.4187	-84.4187	-84.4187	-84.4187	-84.4187	-84.4187		0	0	0	0	0	0
270	30.359	30.359	30.359	30.359	30.359	30.359	30.359			-84.4186	-84.4186	-84.4186	-84.4186	-84.4186	-84.4186	-84.4187		0	0	1.04448	0	0	3.42067					268.585			310.313						36	38					35	43				moved
271	30.3579	30.3579	30.3579	30.3579	30.3579	30.3579	30.3579			-84.4185	-84.4185	-84.4185	-84.4185	-84.4185	-84.4185	-84.4185		0	0	0.911588	0.615839	0	0					239.565	250.457								22	47	30	25								moved	moved
272	30.3577	30.3577	30.3577	30.3577	30.3577	30.3577	30.3577			-84.4185	-84.4185	-84.4185	-84.4185	-84.4185	-84.4185	-84.4185		0	1.41786	3.21192	1.04097	0	0				199.237	25.5855	193.489						32	37	35	34	37	22							moved	moved	moved
273	30.3575	30.3575	30.3575	30.3575	30.3575	30.3575	30.3575			-84.4184	-84.4184	-84.4184	-84.4184	-84.4184	-84.4184	-84.4184		0	0	0	0	0	0
274	30.3573	30.3574	30.3574	30.3574	30.3574	30.3574	30.3574			-84.4185	-84.4185	-84.4185	-84.4185	-84.4184	-84.4184	-84.4184		4.60644	0	0	1.46103	0	0			357.337	360		75.3824				32	42					34	38						moved			moved
275	30.3578	30.3578	30.3578	30.3578	30.3578	30.3578	30.3578			-84.4181	-84.4181	-84.4181	-84.4181	-84.4181	-84.4181	-84.4181		0	0	0	0	0	0
276	30.3577	30.3577	30.3577	30.3577	30.3577	30.3577	30.3578			-84.4178	-84.4178	-84.4178	-84.4179	-84.4179	-84.4179	-84.4179		0	0	4.7274	0	1.73139	5.09947					323.068		343.015	333.571						32	50			31	30	32	31				moved
277	30.3576	30.3576	30.3576	30.3576	30.3576	30.3576	30.3577			-84.4177	-84.4177	-84.4177	-84.4178	-84.4178	-84.4178	-84.4177		0	0	5.33334	0	0	9.46359					310.609			29.2107						32	36					37	40				moved
278	30.3575	30.3575	30.3575	30.3575	30.3575	30.3575	30.3575			-84.4176	-84.4176	-84.4176	-84.4176	-84.4176	-84.4176	-84.4176		0	0	1.26846	0	3.35782	0					289.697		322.94							32	36			43	41						moved
279	30.3575	30.3575	30.3575	30.3575	30.3575	30.3575	30.3575			-84.4175	-84.4175	-84.4175	-84.4175	-84.4175	-84.4175	-84.4175		0	0	0	0	0	3.58778								353.785												34	40
280	30.3573	30.3573	30.3573	30.3573	30.3573	30.3573	30.3573			-84.4175	-84.4175	-84.4175	-84.4175	-84.4175	-84.4175	-84.4175		0	0	0	0	0	0
281	30.3575	30.3575	30.3575	30.3575	30.3576	30.3576	30.3576			-84.4165	-84.4165	-84.4165	-84.4165	-84.4165	-84.4165	-84.4165		0	0	0	8.92388	0	0						355.652										38	52									moved
282	30.3579	30.3579	30.3579	30.3579	30.3579	30.3579	30.3579			-84.4164	-84.4164	-84.4164	-84.4164	-84.4164	-84.4164	-84.4164		0	0	2.07687	0	0	0					316.788									48	60										moved
283	30.3583	30.3583	30.3583	30.3583	30.3583	30.3583	30.3583			-84.4166	-84.4166	-84.4166	-84.4166	-84.4166	-84.4166	-84.4166		0	0	0	0	3.67054	0							319.09											38	60
284	30.3582	30.3582	30.3582	30.3582	30.3582	30.3582	30.3582			-84.4168	-84.4168	-84.4168	-84.4168	-84.4168	-84.4168	-84.4168		0	0	0	0	4.61113	0							257.207											40	52
285	30.3584	30.3584	30.3584	30.3584	30.3584	30.3584	30.3584			-84.4166	-84.4166	-84.4166	-84.4166	-84.4166	-84.4166	-84.4166		0	0	0	0	0	0
286	30.3588	30.3588	30.3588	30.3588	30.3587	30.3587	30.3587			-84.4165	-84.4165	-84.4165	-84.4165	-84.4166	-84.4166	-84.4166		0	0	1.80859	4.48372	0	0					76.3793	244.704								35	53	46	42								moved	moved
287
288	30.3588	30.3588	30.3588	30.3588	30.3588	30.3587	30.3587			-84.4168	-84.4168	-84.4168	-84.4168	-84.4168	-84.4169	-84.4169		0	0	0	0	12.3051	0							209.591											50	50
289	30.3598	30.3598	30.3598	30.3598	30.3598	30.3598	30.3598			-84.4169	-84.4169	-84.4169	-84.4169	-84.4169	-84.4169	-84.4169		0	2.5989	0	0	0	0				195.743								31	52											moved
290	30.3601	30.3601	30.3601	30.3601	30.3601	30.3601	30.3601			-84.417	-84.417	-84.417	-84.417	-84.417	-84.417	-84.417		0	2.53751	0	0	0	0				210.561								38	45											moved
291	30.3604	30.3604	30.3604	30.3604	30.3604	30.3604	30.3604			-84.4171	-84.4171	-84.4171	-84.4171	-84.4171	-84.4171	-84.4171		0	0	2.39332	0	0	0					228.462									33	54										moved
292	30.3607	30.3607	30.3607	30.3607	30.3607	30.3607	30.3607			-84.4171	-84.4171	-84.4171	-84.4171	-84.4171	-84.4171	-84.4172		0	0	0	0	0	4.16602								352.429												50	63
293	30.3609	30.3609	30.3609	30.3609	30.3609	30.3609	30.3609			-84.4169	-84.4169	-84.4169	-84.4169	-84.4169	-84.4169	-84.4169		0	1.53802	3.91876	0	0	0				358.397	243.826							17	15	21	20									moved	moved
294	30.3607	30.3607	30.3607	30.3607	30.3607	30.3607	30.3607			-84.4168	-84.4168	-84.4168	-84.4168	-84.4168	-84.4168	-84.4168		0	1.92143	0	0	3.57454	0				213.767			340.405					40	42					46	47					moved
295	30.361	30.361	30.361	30.361	30.361	30.361	30.361			-84.4171	-84.4171	-84.4171	-84.4171	-84.4171	-84.4171	-84.4171		0	0	0	3.85899	1.31183	0						315.175	332.18									50	68	45	62							moved
296	30.3611	30.3611	30.3611	30.3611	30.3611	30.3611	30.3611			-84.417	-84.417	-84.417	-84.417	-84.417	-84.417	-84.417		0	0	1.65051	0	0	0					317.584									35	70										moved
297	30.3613	30.3613	30.3613	30.3613	30.3613	30.3613	30.3613			-84.4171	-84.4171	-84.4171	-84.4171	-84.4172	-84.4172	-84.4172		0	0	3.85917	2.98824	4.99908	0					269.992	237.82	279.718							45	55	50	52	45	48						moved	moved
298	30.3613	30.3613	30.3613	30.3613	30.3613	30.3613	30.3613			-84.4169	-84.4169	-84.4169	-84.4169	-84.4169	-84.4169	-84.4169		0	0	0	3.93739	0	0						259.042										48	54									moved
299	30.3615	30.3615	30.3615	30.3615	30.3615	30.3615	30.3615			-84.4168	-84.4168	-84.4168	-84.4169	-84.4169	-84.417	-84.417		0	0	7.11209	0	6.57157	0					291.414		245.399							34	50			38	46						moved
300	30.3615	30.3615	30.3615	30.3615	30.3615	30.3615	30.3615			-84.4173	-84.4173	-84.4173	-84.4173	-84.4173	-84.4173	-84.4173		0	0	0	0	0	0
301	30.3616	30.3616	30.3616	30.3616	30.3616	30.3616	30.3616			-84.4173	-84.4173	-84.4173	-84.4173	-84.4173	-84.4173	-84.4173		0	0	0	3.73122	0	0						170.089										52	73									moved
302	30.3617	30.3617	30.3617	30.3617	30.3617	30.3617	30.3617			-84.4171	-84.4171	-84.4171	-84.4171	-84.4171	-84.4171	-84.4171		0	4.82219	0	0	0	0				346.588								31	32											moved
303	30.3618	30.3618	30.3618	30.3618	30.3618	30.3618	30.3618			-84.4168	-84.4168	-84.4168	-84.4168	-84.4168	-84.4168	-84.4168		0	0	0	0	0	0
304	30.3618	30.3618	30.3618	30.3618	30.3618	30.3618	30.3618			-84.4175	-84.4175	-84.4175	-84.4174	-84.4174	-84.4174	-84.4174		0	0	6.64698	0	0	0					82.4122									35	50										moved
305	30.362	30.362	30.362	30.362	30.362	30.362	30.362			-84.4174	-84.4174	-84.4174	-84.4174	-84.4174	-84.4174	-84.4174		0	0	0.888878	0	0	0					22.6415									35	45										moved
306	30.3622	30.3622	30.3622	30.3622	30.3622	30.3622	30.3622			-84.4171	-84.4171	-84.4171	-84.4171	-84.4171	-84.417	-84.417		0	0	0	0	3.80401	0							147.362											35	50
307	30.3622	30.3622	30.3622	30.3622	30.3622	30.3622	30.3622			-84.4176	-84.4176	-84.4176	-84.4176	-84.4176	-84.4176	-84.4176		0	0	5.66946	0	0	0					295.08									38	75										moved
308	30.3624	30.3624	30.3624	30.3624	30.3624	30.3624	30.3624			-84.4175	-84.4175	-84.4175	-84.4175	-84.4175	-84.4175	-84.4175		0	0	0	0	0	0
309	30.3625	30.3625	30.3625	30.3624	30.3624	30.3624	30.3624			-84.4171	-84.4171	-84.4171	-84.4171	-84.4171	-84.4171	-84.4171		0	0	1.76796	0	0	0					103.92									43	60										moved
310	30.3625	30.3625	30.3625	30.3625	30.3625	30.3625	30.3625			-84.4168	-84.4168	-84.4168	-84.4168	-84.4168	-84.4168	-84.4168		0	0	0	0.426287	4.36255	0						165.714	50.3719									38	40	31	39							moved
311	30.3624	30.3624	30.3624	30.3624	30.3624	30.3624	30.3624			-84.4176	-84.4176	-84.4176	-84.4176	-84.4176	-84.4176	-84.4176		0	0	0	0	0	0
312	30.3584	30.3584	30.3584	30.3584	30.3584	30.3584	30.3584			-84.4185	-84.4185	-84.4185	-84.4185	-84.4185	-84.4185	-84.4185		0	0	0	0	1.38663	0							271.206											28	44
313	30.3576	30.3576	30.3576	30.3576	30.3576	30.3576	30.3576			-84.4182	-84.4182	-84.4182	-84.4183	-84.4183	-84.4183	-84.4183		0	0	7.96589	4.62366	0	0					251.916	78.6725								31	20	32	35								moved	moved
314	30.3576	30.3576	30.3576	30.3576	30.3576	30.3576	30.3576			-84.4173	-84.4173	-84.4173	-84.4173	-84.4173	-84.4173	-84.4173		0	0	0	0	4.63392	0							101.447											36	65
315	30.359	30.359	30.359	30.359	30.359	30.359	30.359			-84.4185	-84.4185	-84.4185	-84.4185	-84.4185	-84.4185	-84.4185		0	0	0	0	0	0
316	30.3608	30.3608	30.3608	30.3608	30.3608	30.3608	30.3608			-84.4174	-84.4174	-84.4175	-84.4175	-84.4175	-84.4175	-84.4175		0	6.98408	0	1.2341	0	0				264.855		318.466						49	70			43	60							moved		moved
317	30.3606	30.3606	30.3606	30.3606	30.3606	30.3606	30.3606			-84.4189	-84.4189	-84.4189	-84.4189	-84.4189	-84.4189	-84.4189		0	0	0	0	0	3.96033								304.183												53	72
318	30.3604	30.3604	30.3604	30.3604	30.3605	30.3605	30.3605			-84.4198	-84.4198	-84.4197	-84.4197	-84.4196	-84.4196	-84.4196		0	2.29686	0	11.2437	0	0				39.0812		58.4563						27	24			31	38							moved		moved
319	30.3599	30.3599	30.3599	30.36	30.3601	30.3601	30.3601			-84.4188	-84.4188	-84.4188	-84.4188	-84.4188	-84.4188	-84.4187		0	0	13.5072	2.22799	0	3.38404					35.0007	5.30921		25.3266						34	52	30	31			35	43				moved	moved
320	30.3596	30.3596	30.3596	30.3596	30.3596	30.3596	30.3596			-84.4186	-84.4186	-84.4186	-84.4186	-84.4186	-84.4186	-84.4186		0	0	0	0	0	0
321	30.3603	30.3603	30.3603	30.3603	30.3602	30.3602	30.3602			-84.4199	-84.4199	-84.4199	-84.4199	-84.4199	-84.4199	-84.4199		0	0	0	1.78396	0	0						186.107										35	45									moved
322	30.3602	30.3602	30.3602	30.3602	30.3602	30.3603	30.3603			-84.4197	-84.4197	-84.4197	-84.4197	-84.4197	-84.4197	-84.4197		0	0	0	0	4.8264	0							2.46067											36	37
323	30.3586	30.3586	30.3586	30.3586	30.3586	30.3586	30.3586			-84.4192	-84.4192	-84.4192	-84.4192	-84.4192	-84.4192	-84.4192		0	0	0	2.57177	0	0						104.551										42	61									moved
324	30.3586	30.3587	30.3587	30.3586	30.3586	30.3586	30.3586			-84.4164	-84.4164	-84.4164	-84.4165	-84.4165	-84.4165	-84.4165		8.3742	0	11.0303	0	2.72976	0			348.613	360	190.374		300.841			38	0			35	43			37	45				moved		moved
325	30.359	30.359	30.359	30.359	30.359	30.359	30.359			-84.4169	-84.4169	-84.4169	-84.4169	-84.4169	-84.4169	-84.4169		0	0	5.31649	0	0	4.06285					178.485			341.796						30	34					36	40				moved
326	30.3595	30.3595	30.3596	30.3596	30.3596	30.3595	30.3595			-84.417	-84.417	-84.417	-84.417	-84.417	-84.4168	-84.4168		0	5.37554	0	0.541043	13.4931	1.65578				1.44185		188.873	103.61	182.388				30	39			32	36	34	32	30	32			moved		moved
327	30.3614	30.3614	30.3615	30.3615	30.3615	30.3614	30.3614			-84.417	-84.417	-84.417	-84.417	-84.417	-84.417	-84.417		0	5.40158	0	0	11.4172	0				319.784			167.527					46	46					42	48					moved
328	30.362	30.362	30.362	30.362	30.362	30.3621	30.3621			-84.4172	-84.4172	-84.4172	-84.4172	-84.4172	-84.4172	-84.4172		0	0	0	0	3.99298	0							320.421											41	51
329	30.3619	30.3619	30.3619	30.3619	30.3619	30.3619	30.362			-84.417	-84.417	-84.417	-84.417	-84.417	-84.417	-84.417		0	0	2.93753	0	0	1.30289					20.843			0.963256						34	55					37	45				moved
330	30.3613	30.3613	30.3613	30.3613	30.3613	30.3613	30.3613			-84.4197	-84.4197	-84.4197	-84.4197	-84.4197	-84.4197	-84.4197		2.03379	3.16345	0	2.11575	0	0			329.214	302.349		26.7821				40	40	30	36			33	46						moved	moved		moved
331	30.3611	30.3611	30.3611	30.3611	30.3611	30.3611	30.3611			-84.4195	-84.4195	-84.4195	-84.4195	-84.4195	-84.4195	-84.4195		0	0	0	0	0	0
332	30.3591	30.3591	30.3591	30.3591	30.3592	30.3592	30.3592			-84.4185	-84.4185	-84.4185	-84.4185	-84.4186	-84.4186	-84.4186		0	0	0	3.54463	0	0						341.881										28	45									moved
333	30.3589	30.3589	30.3589	30.3589	30.3589	30.3589	30.3589			-84.4192	-84.4192	-84.4192	-84.4192	-84.4192	-84.4192	-84.4192		0	0	0	0	0	0
334	30.3594	30.3594	30.3594	30.3594	30.3594	30.3594	30.3594			-84.4194	-84.4194	-84.4194	-84.4194	-84.4194	-84.4194	-84.4194		0	0	6.61873	6.98538	0	0					93.696	262.569								20	65	38	27								moved	moved
335	30.3592	30.3592	30.3592	30.3592	30.3592	30.3593	30.3593			-84.4191	-84.4191	-84.4191	-84.4191	-84.4191	-84.419	-84.419		0	0	4.26619	0	5.9831	0					131.081		36.2343							28	35			30	30						moved
336	30.3573	30.3573	30.3573	30.3573	30.3572	30.3573	30.3573			-84.4173	-84.4173	-84.4173	-84.4173	-84.4173	-84.4173	-84.4173		0	0	0	4.32217	4.22715	0						216.562	319.754									44	48	33	50							moved
337	30.3573	30.3573	30.3573	30.3573	30.3573	30.3573	30.3573			-84.417	-84.417	-84.417	-84.417	-84.417	-84.4171	-84.4171		0	0	0	0	1.62097	0							259.033											37	38
338	30.3574	30.3574	30.3574	30.3574	30.3574	30.3574	30.3574			-84.4167	-84.4167	-84.4167	-84.4167	-84.4167	-84.4167	-84.4167		0	0	0	1.62152	0	0						110.647										37	56									moved
339	30.3575	30.3575	30.3575	30.3575	30.3575	30.3575	30.3575			-84.4162	-84.4162	-84.4162	-84.4162	-84.4162	-84.4162	-84.4162		0	0	0	0	0	0
340	30.357	30.357	30.3571	30.3571	30.3571	30.3571	30.357			-84.4163	-84.4163	-84.4163	-84.4163	-84.4163	-84.4163	-84.4163		0	7.65734	0	0	0	6.2307				22.8759				213.94				26	30							37	33			moved
341	30.357	30.357	30.357	30.357	30.357	30.357	30.357			-84.4164	-84.4164	-84.4164	-84.4164	-84.4164	-84.4164	-84.4164		0	0	0	0	0	0
342	30.357	30.357	30.357	30.357	30.357	30.357	30.357			-84.4165	-84.4165	-84.4165	-84.4165	-84.4165	-84.4165	-84.4165		0	3.10559	0	2.93033	0	0				293.506		183.579						27	30			32	37							moved		moved
343	30.3568	30.3568	30.3568	30.3568	30.3568	30.3568	30.3568			-84.4166	-84.4166	-84.4166	-84.4166	-84.4166	-84.4166	-84.4166		0	0	0	0	0	0
344	30.3569	30.3569	30.3569	30.3569	30.3569	30.3569	30.3569			-84.4169	-84.4169	-84.4169	-84.4169	-84.4169	-84.4169	-84.4169		0	0	0	4.91235	0	0						359.749										34	46									moved
345	30.3567	30.3567	30.3567	30.3567	30.3567	30.3567	30.3567			-84.4169	-84.4169	-84.4169	-84.4169	-84.4169	-84.4169	-84.4169		0	0	0	0	0	0
346	30.3567	30.3567	30.3567	30.3567	30.3567	30.3567	30.3567			-84.4166	-84.4166	-84.4167	-84.4167	-84.4167	-84.4167	-84.4167		0	7.67513	0	0	0	3.06467				279.258				303.669				28	42							32	38			moved
347	30.3567	30.3567	30.3567	30.3567	30.3567	30.3567	30.3567			-84.4165	-84.4165	-84.4165	-84.4165	-84.4165	-84.4165	-84.4165		0	0	0	0	0	0
348	30.3564	30.3564	30.3564	30.3564	30.3564	30.3564	30.3564			-84.4165	-84.4165	-84.4165	-84.4166	-84.4166	-84.4166	-84.4166		0	0	3.981	0	0	0					254.049									36	55										moved
349	30.3563	30.3563	30.3563	30.3563	30.3563	30.3563	30.3563			-84.4165	-84.4165	-84.4165	-84.4165	-84.4164	-84.4164	-84.4164		0	0	0	4.72305	0	0.892771						37.7563		333.993								23	32			24	24					moved
350	30.3563	30.3563	30.3563	30.3563	30.3563	30.3563	30.3563			-84.4166	-84.4166	-84.4166	-84.4166	-84.4166	-84.4166	-84.4166		0	0	2.47622	0	0.42632	0					254.925		281.299							34	45			22	43						moved
351	30.3562	30.3562	30.3562	30.3562	30.3562	30.3562	30.3562			-84.4167	-84.4167	-84.4167	-84.4167	-84.4167	-84.4167	-84.4167		0	0	0	0	0	0
352	30.3564	30.3564	30.3564	30.3564	30.3564	30.3564	30.3564			-84.4168	-84.4168	-84.4169	-84.4169	-84.4169	-84.4169	-84.4169		0	3.16831	0	0	0	0				273.179								35	55											moved
353	30.3562	30.3562	30.3562	30.3562	30.3562	30.3562	30.3562			-84.4171	-84.4171	-84.4171	-84.4171	-84.4171	-84.4171	-84.4171		0	0	0	0	0	0
354	30.3558	30.3558	30.3558	30.3558	30.3558	30.3559	30.3559			-84.4164	-84.4164	-84.4164	-84.4164	-84.4165	-84.4166	-84.4166		0	0	0	12.5183	10.5343	0						298.746	303.174									46	47	48	53							moved
355	30.3559	30.3559	30.3559	30.3559	30.3559	30.3559	30.3558			-84.4164	-84.4164	-84.4164	-84.4164	-84.4164	-84.4164	-84.4164		0	0	0	0	0	8.88618								170.477												43	55
356	30.3561	30.3561	30.3561	30.3561	30.3561	30.3561	30.3561			-84.4163	-84.4163	-84.4163	-84.4163	-84.4163	-84.4163	-84.4163		0	0	0	0	0	0
357	30.3564	30.3563	30.3563	30.3563	30.3563	30.3563	30.3563			-84.4163	-84.4163	-84.4163	-84.4163	-84.4163	-84.4163	-84.4163		1.31439	0	0	0	0	0			142.43							21	0												moved
358	30.3562	30.3562	30.3562	30.3562	30.3562	30.3562	30.3562			-84.4162	-84.4162	-84.4162	-84.4162	-84.4162	-84.4162	-84.4162		0	0	0	0	0	3.84405								12.1574												65	92
359	30.3562	30.3562	30.3562	30.3562	30.3562	30.3562	30.3562			-84.4156	-84.4156	-84.4156	-84.4156	-84.4156	-84.4156	-84.4156		0	0	0	0	0	0
360	30.356	30.356	30.356	30.356	30.356	30.356	30.356			-84.4156	-84.4156	-84.4156	-84.4156	-84.4156	-84.4156	-84.4156		0	0	0	0	0	0
361	30.3558	30.3558	30.3558	30.3558	30.3559	30.3559	30.3559			-84.4158	-84.4158	-84.4158	-84.4158	-84.4158	-84.4158	-84.4158		0	0	0	4.76641	0	0						326.561										36	58									moved
362	30.3555	30.3555	30.3555	30.3555	30.3555	30.3555	30.3555			-84.416	-84.416	-84.416	-84.416	-84.416	-84.416	-84.4159		0	0	0	0	0	8.18286								107.961												38	40
363	30.3556	30.3556	30.3556	30.3556	30.3556	30.3556	30.3556			-84.4162	-84.4162	-84.4162	-84.4162	-84.4162	-84.4162	-84.4162		0	0	0	0	0	3.54294								334.705												38	90
364	30.3556	30.3556	30.3557	30.3557	30.3557	30.3557	30.3557			-84.4163	-84.4163	-84.4163	-84.4163	-84.4163	-84.4163	-84.4163		0	2.65487	0	1.92399	0	0				46.5371		67.9456						38	58			31	41							moved		moved
365	30.3554	30.3554	30.3554	30.3554	30.3554	30.3555	30.3555			-84.4164	-84.4164	-84.4164	-84.4164	-84.4164	-84.4164	-84.4164		0	0	0	0	4.41336	0							351.856											35	87
366	30.3555	30.3555	30.3555	30.3555	30.3555	30.3554	30.3554			-84.4167	-84.4167	-84.4167	-84.4167	-84.4167	-84.4167	-84.4167		2.25551	2.33502	0	0	4.05943	0			114.516	341.419			145.698			64	63	52	65					64	63				moved	moved
367	30.3556	30.3556	30.3556	30.3556	30.3556	30.3556	30.3556			-84.4165	-84.4165	-84.4165	-84.4165	-84.4165	-84.4165	-84.4165		0	0	0	0	0	0
368	30.3561	30.3561	30.3561	30.3561	30.3561	30.3561	30.3561			-84.4146	-84.4146	-84.4146	-84.4146	-84.4146	-84.4146	-84.4147		0	0	0	0	0	11.0591								237.542												48	70
369	30.3559	30.3559	30.3559	30.3559	30.3559	30.3559	30.3559			-84.4148	-84.4148	-84.4148	-84.4149	-84.4149	-84.4149	-84.4149		0	0	4.02268	0	0	0					248.051									45	66										moved
370	30.3564	30.3564	30.3564	30.3564	30.3564	30.3564	30.3564			-84.4151	-84.4151	-84.4151	-84.4151	-84.4151	-84.4152	-84.4152		0	0	0	4.41922	7.14828	0						284.06	290.106									33	42	31	36							moved
371	30.3564	30.3564	30.3564	30.3564	30.3564	30.3564	30.3564			-84.4152	-84.4152	-84.4152	-84.4152	-84.4152	-84.4152	-84.4152		0	0	0	0	0	0
372	30.3569	30.3569	30.3569	30.3569	30.3569	30.3569	30.3569			-84.4157	-84.4157	-84.4157	-84.4157	-84.4157	-84.4157	-84.4157		0	0	0	2.32005	0	0						41.2349										49	74									moved
373	30.3568	30.3568	30.3568	30.3568	30.3568	30.3568	30.3568			-84.4159	-84.4159	-84.4159	-84.4159	-84.4159	-84.4159	-84.4159		0	0	0	0	0	0
374	30.3565	30.3565	30.3566	30.3566	30.3566	30.3566	30.3566			-84.416	-84.416	-84.416	-84.416	-84.4161	-84.4161	-84.4161		0	6.31139	0	4.40262	0	0				334.272		237.538						40	40			45	50							moved		moved
375	30.3566	30.3566	30.3566	30.3566	30.3566	30.3566	30.3566			-84.4157	-84.4157	-84.4157	-84.4157	-84.4157	-84.4157	-84.4157		0	0	0	0	0	0
376	30.3565	30.3565	30.3565	30.3565	30.3565	30.3565	30.3565			-84.4156	-84.4156	-84.4156	-84.4156	-84.4156	-84.4156	-84.4156		0	0	0	0	0	0
377	30.3563	30.3563	30.3563	30.3563	30.3563	30.3563	30.3563			-84.4154	-84.4154	-84.4154	-84.4154	-84.4154	-84.4154	-84.4154		0	0	0	0	0	0
378	30.3563	30.3563	30.3563	30.3563	30.3563	30.3563	30.3563			-84.4156	-84.4156	-84.4156	-84.4156	-84.4156	-84.4156	-84.4156		0	0	0	0	0	0
379	30.3561	30.3561	30.3561	30.3561	30.3561	30.3561	30.3561			-84.4153	-84.4153	-84.4153	-84.4153	-84.4153	-84.4153	-84.4153		0	0	0	0	0	0
380	30.3558	30.3558	30.3558	30.3558	30.3558	30.3558	30.3558			-84.4148	-84.4148	-84.4148	-84.4148	-84.4148	-84.4148	-84.4147		0	0	0	0	0	9.11866								82.3433												57	92
381	30.3558	30.3558	30.3558	30.3558	30.3558	30.3558	30.3558			-84.4152	-84.4152	-84.4152	-84.4153	-84.4153	-84.4153	-84.4153		0	0	2.38243	0	4.11706	0					272.097		209.575							28	50			26	46						moved
382	30.356	30.356	30.356	30.356	30.356	30.3559	30.3559			-84.4154	-84.4154	-84.4154	-84.4154	-84.4154	-84.4154	-84.4154		0	0	0	0	2.36875	0							156.159											45	75
383	30.356	30.356	30.356	30.356	30.356	30.356	30.356			-84.4159	-84.4159	-84.4159	-84.4159	-84.4159	-84.4159	-84.4159		0	0	0	0	0	0
384	30.3557	30.3557	30.3557	30.3557	30.3557	30.3557	30.3557			-84.4155	-84.4155	-84.4155	-84.4155	-84.4155	-84.4155	-84.4155		0	0	2.79327	0	2.41905	0					315.636		76.8098							23	31			29	33						moved
385	30.3556	30.3556	30.3556	30.3556	30.3556	30.3556	30.3556			-84.4154	-84.4154	-84.4154	-84.4154	-84.4154	-84.4154	-84.4154		0	0	0	0	0	0
386	30.3555	30.3555	30.3555	30.3555	30.3554	30.3554	30.3554			-84.4154	-84.4154	-84.4154	-84.4154	-84.4154	-84.4154	-84.4154		0	0	0	7.60285	0	0						204.926										38	67									moved
387	30.3554	30.3554	30.3554	30.3555	30.3555	30.3555	30.3555			-84.4155	-84.4155	-84.4155	-84.4155	-84.4155	-84.4155	-84.4155		0	0	4.46407	0	0	0					343.257									53	68										moved
388	30.3553	30.3553	30.3553	30.3553	30.3553	30.3553	30.3553			-84.4157	-84.4157	-84.4157	-84.4157	-84.4157	-84.4157	-84.4157		0	0	0	0	0	0
389	30.3555	30.3555	30.3555	30.3555	30.3555	30.3555	30.3555			-84.4158	-84.4158	-84.4158	-84.4158	-84.4158	-84.4158	-84.4158		0	0	0	0	0	0
390	30.3555	30.3555	30.3555	30.3555	30.3555	30.3555	30.3555			-84.4152	-84.4152	-84.4152	-84.4152	-84.4152	-84.4152	-84.4152		0	0	0	0	0	0
391	30.3556	30.3556	30.3556	30.3556	30.3557	30.3557	30.3557			-84.4149	-84.4149	-84.4149	-84.4149	-84.415	-84.415	-84.415		0	0	0	4.31988	0	0						321.576										38	40									moved
392	30.3554	30.3554	30.3554	30.3554	30.3554	30.3554	30.3554			-84.4159	-84.4159	-84.4159	-84.4159	-84.4159	-84.4159	-84.4159		0	0	0	0	0	0
393	30.3552	30.3552	30.3552	30.3552	30.3552	30.3551	30.3551			-84.416	-84.416	-84.416	-84.416	-84.416	-84.416	-84.416		0	0	0	0	12.2822	0							217.055											34	64
394	30.3552	30.3552	30.3552	30.3552	30.3552	30.3552	30.3552			-84.4163	-84.4163	-84.4163	-84.4163	-84.4163	-84.4163	-84.4163		0	0	0	0	0	3.13817								334.786												60	83
395	30.3554	30.3554	30.3554	30.3554	30.3554	30.3554	30.3554			-84.4162	-84.4162	-84.4162	-84.4162	-84.4162	-84.4162	-84.4162		0	0	0	0	0	0
396	30.3549	30.3549	30.3549	30.3549	30.3549	30.3549	30.3549			-84.416	-84.416	-84.416	-84.416	-84.416	-84.416	-84.416		0	0	0	0	0	0
397	30.3559	30.3559	30.3559	30.3559	30.3559	30.3559	30.3559			-84.4165	-84.4165	-84.4165	-84.4165	-84.4165	-84.4165	-84.4165		0	0	0	0	0	0
398	30.356	30.356	30.356	30.356	30.356	30.356	30.356			-84.4162	-84.4162	-84.4162	-84.4162	-84.4162	-84.4162	-84.4162		0	0	0	0	0	0
399	30.3561	30.3561	30.3561	30.3561	30.3561	30.3561	30.3561			-84.416	-84.416	-84.416	-84.416	-84.416	-84.416	-84.416		0	0	0	0	0	0
400	30.3562	30.3562	30.3562	30.3562	30.3562	30.3562	30.3563			-84.416	-84.416	-84.416	-84.416	-84.416	-84.416	-84.4161		0	0	0	0	0	5.09297								309.917												41	50
401	30.3611	30.3611	30.3611	30.361	30.361	30.361	30.3611			-84.4169	-84.4169	-84.4169	-84.4168	-84.4168	-84.4168	-84.4169		0	0	4.84784	0	0	7.10418					163.207			321.745						46	55					44	55				moved
402	30.3611	30.3611	30.3611	30.3611	30.361	30.361	30.361			-84.4166	-84.4166	-84.4166	-84.4166	-84.4166	-84.4166	-84.4166		0	0	0	2.85337	0	0						234.788										35	41									moved
403	30.3614	30.3614	30.3614	30.3614	30.3614	30.3614	30.3615			-84.4187	-84.4187	-84.4187	-84.4187	-84.4187	-84.4187	-84.4187		0	0	2.18461	0	0	5.66491					43.6221			353.666						36	50					45	50				moved
404	30.3606	30.3606	30.3606	30.3606	30.3606	30.3606	30.3606			-84.4195	-84.4195	-84.4195	-84.4195	-84.4195	-84.4195	-84.4195		0	0	0	0	0	0
405	30.3584	30.3584	30.3584	30.3584	30.3584	30.3585	30.3585			-84.4168	-84.4168	-84.4168	-84.4168	-84.4168	-84.4167	-84.4167		0	0	0	0	7.71967	0							15.1136											21	54
406	30.3606	30.3606	30.3607	30.3607	30.3607	30.3607	30.3607			-84.4199	-84.4199	-84.42	-84.42	-84.42	-84.42	-84.42		0	9.16991	0	0	0	0				312.548								36	31											moved
407	30.3592	30.3592	30.3592	30.3592	30.3592	30.3592	30.3592			-84.4166	-84.4166	-84.4166	-84.4166	-84.4166	-84.4166	-84.4166		0	2.27463	0	0	0	0				12.7633								40	43											moved
408	30.3594	30.3594	30.3594	30.3594	30.3594	30.3594	30.3594			-84.4168	-84.4168	-84.4168	-84.4168	-84.4168	-84.4168	-84.4168		0	0	0	6.35666	0	5.66762						67.8439		269.589								46	77			39	48					moved
409	30.3566	30.3566	30.3566	30.3566	30.3566	30.3566	30.3566			-84.4172	-84.4172	-84.4172	-84.4172	-84.4172	-84.4172	-84.4172		0	0	4.93934	0	3.09637	0					47.918		247.314							43	54			49	45						moved
410	30.3556	30.3556	30.3556	30.3556	30.3556	30.3556	30.3556			-84.4159	-84.4159	-84.4159	-84.4159	-84.4159	-84.416	-84.416		0	0	4.6927	0	3.64067	0					313.311		284.982							19	33			30	28						moved
411	30.3588	30.3588	30.3588	30.3588	30.3588	30.3588	30.3588			-84.4189	-84.4189	-84.4189	-84.4189	-84.4189	-84.4189	-84.4189		0	0	0	3.14863	0	0						202.102										30	37									moved
412	30.3601	30.3601	30.3601	30.3601	30.3601	30.3601	30.3601			-84.4201	-84.4201	-84.42	-84.42	-84.42	-84.42	-84.42		0	1.25096	0	0	0	0				95.6816								36	68											moved
413	30.3602	30.3602	30.3602	30.3603	30.3603	30.3602	30.3602			-84.4201	-84.4201	-84.4201	-84.4202	-84.4202	-84.4202	-84.4202		0	0	7.61952	0	3.74023	0					324.88		218.809							34	55			43	43						moved
414	30.3605	30.3605	30.3605	30.3605	30.3605	30.3606	30.3606			-84.42	-84.42	-84.42	-84.42	-84.42	-84.4199	-84.4199		0	0	4.45772	0	4.90654	0					3.80831		78.7906							34	50			36	38						moved
415	30.3604	30.3604	30.3605	30.3605	30.3605	30.3605	30.3605			-84.4201	-84.4201	-84.4201	-84.4201	-84.4201	-84.4201	-84.4201		0	7.84325	0	0	0	0				349.146								46	50											moved
416	30.3606	30.3606	30.3606	30.3606	30.3606	30.3606	30.3606			-84.4184	-84.4184	-84.4184	-84.4184	-84.4184	-84.4184	-84.4184		0	0	0	0	0	0
417	30.356	30.356	30.356	30.3557	30.3557	30.356	30.356			-84.4174	-84.4174	-84.4174	-84.4172	-84.4172	-84.4173	-84.4173		0	0	44.2967	0	41.8851	0					156.27		342.962							30	28			38	38						moved
418	30.3567	30.3567	30.3567	30.3567	30.3567	30.3567	30.3567			-84.4154	-84.4154	-84.4154	-84.4154	-84.4154	-84.4154	-84.4154		0	0	0	0	0	0
419	30.3564	30.3564	30.3564	30.3564	30.3564	30.3564	30.3565			-84.4149	-84.4149	-84.4149	-84.4149	-84.4149	-84.4149	-84.4149		0	0	0	0	0	5.27476								49.724												43	60
420	30.3591	30.3591	30.3591	30.3591	30.3591	30.3591	30.3591			-84.4188	-84.4188	-84.4188	-84.4188	-84.4188	-84.4188	-84.4188		0	0	0	3.93208	0	0						223.186										30	37									moved
421	30.3574	30.3574	30.3574	30.3574	30.3574	30.3574	30.3574			-84.4183	-84.4183	-84.4183	-84.4183	-84.4183	-84.4183	-84.4183		0	0	2.20455	0	0	0					209.537									24	30										moved
422	30.3576	30.3576	30.3576	30.3576	30.3576	30.3576	30.3576			-84.4167	-84.4167	-84.4167	-84.4167	-84.4167	-84.4167	-84.4167		0	0	0	0	0	0
423	30.3581	30.3581	30.3581	30.3581	30.3581	30.3581	30.3581			-84.4167	-84.4167	-84.4167	-84.4167	-84.4167	-84.4167	-84.4167		0	8.16134	0	0	0	0				9.7225								39	50											moved
424	30.3577	30.3577	30.3577	30.3577	30.3577	30.3577	30.3577			-84.4175	-84.4175	-84.4175	-84.4175	-84.4175	-84.4175	-84.4175		0	0	1.85043	1.78005	0	0					255.258	355.884								36	50	35	35								moved	moved
425	30.359	30.359	30.359	30.359	30.359	30.359	30.359			-84.4176	-84.4176	-84.4176	-84.4176	-84.4176	-84.4176	-84.4176		0	0	0	0	0	0
426	30.3604	30.3604	30.3604	30.3603	30.3603	30.3604	30.3604			-84.4169	-84.4169	-84.4169	-84.4169	-84.4169	-84.4169	-84.4169		1.36481	0	4.23844	0	3.7372	0			213.95	360	183.955		12.509			38	40			33	43			42	41				moved		moved
427	30.3606	30.3606	30.3606	30.3606	30.3606	30.3605	30.3605			-84.4168	-84.4168	-84.4168	-84.4168	-84.4168	-84.4168	-84.4168		0	3.49159	0	0	2.31803	0				104.505			219.596					30	30					32	35					moved
428	30.3615	30.3615	30.3615	30.3615	30.3616	30.3616	30.3616			-84.4192	-84.4192	-84.4192	-84.4192	-84.4192	-84.4192	-84.4192		0	0	1.09474	8.72419	0	0					10.0365	330.312								50	45	36	49								moved	moved
429	30.3618	30.3618	30.3618	30.3618	30.3618	30.3618	30.3618			-84.4194	-84.4194	-84.4194	-84.4194	-84.4194	-84.4194	-84.4194		0	0	0	0	0	0
430	30.3618	30.3618	30.3618	30.3618	30.3618	30.3618	30.3618			-84.4196	-84.4196	-84.4196	-84.4196	-84.4196	-84.4196	-84.4196		0	0	0	0	0	0
431	30.3615	30.3615	30.3615	30.3615	30.3615	30.3615	30.3615			-84.4196	-84.4196	-84.4196	-84.4196	-84.4196	-84.4196	-84.4196		0	0	1.57885	0	0	0					323.699									42	40										moved
432	30.3608	30.3608	30.3608	30.3608	30.3608	30.3608	30.3608			-84.4185	-84.4185	-84.4185	-84.4185	-84.4185	-84.4185	-84.4185		0	0	0	0	0	0
433	30.3599	30.3599	30.3599	30.3599	30.3599	30.3599	30.3599			-84.4198	-84.4198	-84.4198	-84.4197	-84.4197	-84.4197	-84.4197		0	0	2.0012	0	0	0					143.869									35	46										moved
434	30.3597	30.3597	30.3597	30.3597	30.3597	30.3597	30.3597			-84.419	-84.419	-84.419	-84.419	-84.419	-84.419	-84.419		0	0	0	0	0	0
435	30.3566	30.3566	30.3566	30.3566	30.3566	30.3566	30.3566			-84.4155	-84.4155	-84.4155	-84.4155	-84.4155	-84.4155	-84.4155		0	0	0	0	0	0
436	30.3566	30.3566	30.3566	30.3566	30.3566	30.3566	30.3566			-84.4167	-84.4167	-84.4167	-84.4167	-84.4167	-84.4167	-84.4167		0	0	0	0	0	0
437	30.3619	30.3619	30.3619	30.3619	30.3619	30.3619	30.3619			-84.4191	-84.4191	-84.4191	-84.4191	-84.4191	-84.4191	-84.4191		0	1.71298	0	0	0	0				232.646								37	34											moved
438	30.3599	30.3599	30.3599	30.3599	30.3599	30.3599	30.3599			-84.4182	-84.4182	-84.4182	-84.4182	-84.4182	-84.4182	-84.4182		0	0	4.37508	0	0	0					288.543									35	38										moved
439	30.3568	30.3568	30.3568	30.3568	30.3568	30.3568	30.3568			-84.4164	-84.4164	-84.4164	-84.4164	-84.4164	-84.4164	-84.4164		0	0	0	0	0	3.57342								281.397												39	57
440	30.3606	30.3606	30.3606	30.3606	30.3606	30.3606	30.3606			-84.4185	-84.4185	-84.4185	-84.4185	-84.4185	-84.4184	-84.4184		0	0	0	0	4.07077	0							141.171											43	46
441	30.3623	30.3623	30.3623	30.3623	30.3623	30.3623	30.3623			-84.4182	-84.4182	-84.4182	-84.4182	-84.4182	-84.4182	-84.4182		0	0	0	0	0	0
442	30.3609	30.3609	30.3609	30.3609	30.3608	30.3608	30.3608			-84.419	-84.419	-84.419	-84.419	-84.4189	-84.4189	-84.4189		0	0	0	5.47204	0	0						145.783										46	73									moved
443	30.361	30.361	30.361	30.361	30.361	30.361	30.361			-84.4186	-84.4186	-84.4186	-84.4186	-84.4186	-84.4186	-84.4186		0	0	1.74691	0	0	0					289.661									25	40										moved
444	30.3601	30.3601	30.3601	30.3601	30.3601	30.3601	30.3601			-84.4182	-84.4182	-84.4182	-84.4182	-84.4182	-84.4182	-84.4182		0	0	0	0	5.96547	0							185.161											50	45
445	30.3584	30.3584	30.3584	30.3584	30.3584	30.3584	30.3584			-84.4175	-84.4175	-84.4175	-84.4175	-84.4175	-84.4175	-84.4175		0	0	0	0	0	0
446	30.3576	30.3576	30.3576	30.3576	30.3576	30.3576	30.3576			-84.4182	-84.4182	-84.4182	-84.4182	-84.4182	-84.4182	-84.4182		0	0	0	0	0	0
447	30.36	30.36	30.36	30.36	30.36	30.36	30.36			-84.4184	-84.4184	-84.4184	-84.4184	-84.4184	-84.4184	-84.4184		0	0	0	2.43134	0.674945	0						95.5863	358.108									27	30	30	25							moved
448	30.3605	30.3605	30.3605	30.3605	30.3605	30.3605	30.3605			-84.4203	-84.4203	-84.4203	-84.4203	-84.4203	-84.4203	-84.4203		0	0	0	0	0	0
449	30.3604	30.3604	30.3604	30.3604	30.3604	30.3604	30.3604			-84.4196	-84.4196	-84.4196	-84.4195	-84.4195	-84.4195	-84.4195		0	3.98002	4.88529	0	0	0				106.849	65.896							27	37	30	32									moved	moved
450
451	30.3578	30.3578	30.3578	30.3578	30.3578	30.3578	30.3578			-84.4181	-84.4181	-84.4181	-84.4181	-84.4181	-84.4181	-84.4181		0	3.00814	0	0	4.15749	0				169.095			315.648					42	60					47	57					moved
452			30.3562	30.3562	30.3562	30.3562	30.3562					-84.4171	-84.4171	-84.4172	-84.4172	-84.4172				5.97181	2.9	0	0					268.093	246.679						30	0	23	32	34	36							newly detected	moved	moved
453	30.3559	30.3559	30.3559	30.3559	30.3559	30.3559	30.3559			-84.415	-84.415	-84.415	-84.415	-84.415	-84.415	-84.415		0	0	0	0	0	0
454	30.3577	30.3577	30.3577	30.3578	30.3578	30.3578	30.3578			-84.4178	-84.4178	-84.4178	-84.4178	-84.4178	-84.4178	-84.4178		0	0	4.97548	2.146	0	0					336.185	246.747								33	40	38	37								moved	moved
455	30.3608	30.3608	30.3608	30.3608	30.3608	30.3608	30.3608			-84.4172	-84.4172	-84.4172	-84.4172	-84.4172	-84.4172	-84.4172		0	0	0	0	0	0
456	30.3614	30.3614	30.3614	30.3614	30.3614	30.3614	30.3614			-84.4194	-84.4194	-84.4194	-84.4194	-84.4194	-84.4194	-84.4194		0	0	0	3.36413	0	0						251.345										40	57									moved
457	30.3618	30	30	30.3618	30.3618	30.3618	30.3618			-84.4193	-84	-84	-84.4193	-84.4193	-84.4193	-84.4193		56913.5	0	56912.8	0	0	0			134.963		314.947					35	40			38	40								moved		moved
458	30.3593	30.3593	30.3593	30.3593	30.3593	30.3593	30.3593			-84.4198	-84.4198	-84.4198	-84.4198	-84.4198	-84.4198	-84.4198		0	0	0	0.907771	0	0						11.6181										40	44									moved
459	30.3589	30.3589	30.3589	30.3589	30.3589	30.3589	30.3589			-84.4198	-84.4198	-84.4198	-84.4198	-84.4198	-84.4198	-84.4198		0	0	0	0	0	0
460	30.3588	30.3588	30.3588	30.3588	30.3588	30.3589	30.3589			-84.4194	-84.4194	-84.4194	-84.4194	-84.4194	-84.4194	-84.4194		0	0	2.81509	0	4.56743	0					38.6772		331.758							23	28			18	29						moved
461	30.359	30.359	30.359	30.359	30.359	30.359	30.3591			-84.419	-84.419	-84.419	-84.419	-84.419	-84.419	-84.419		0	0	0	0.867064	4.74527	2.98768						211.48	30.8932	356.545								55	46	28	62	37	33					moved
462	30.357	30.357	30.357	30.357	30.357	30.357	30.357			-84.4166	-84.4166	-84.4166	-84.4166	-84.4166	-84.4166	-84.4166		0	0	0	0	0	0
463	30.3567	30.3567	30.3567	30.3567	30.3567	30.3566	30.3566			-84.4165	-84.4165	-84.4165	-84.4165	-84.4165	-84.4165	-84.4165		0	0	0	0	3.16106	0							142.112											42	58
464	30.3557	30.3557	30.3557	30.3557	30.3557	30.3557	30.3557			-84.4161	-84.4161	-84.4161	-84.4161	-84.4161	-84.4161	-84.4161		0	0	0	6.03524	4.88198	0						307.224	116.334									48	90	45	50							moved
465	30.3556	30.3556	30.3556	30.3556	30.3556	30.3556	30.3556			-84.4151	-84.4151	-84.4151	-84.4152	-84.4152	-84.4152	-84.4152		0	0	6.00832	0	0	0					287.499									33	48										moved
466	30.3561	30.3561	30.3561	30.3561	30.3561	30.3561	30.3561			-84.4151	-84.4151	-84.4151	-84.4151	-84.415	-84.415	-84.415		0	0	0	7.65045	0	0						111.744										22	55									moved
467	30.359	30.359	30.359	30.359	30.359	30.359	30.359			-84.4166	-84.4166	-84.4166	-84.4166	-84.4166	-84.4166	-84.4166		0	0	0	0	0	0
468	30.3617	30.3617	30.3617	30.3617	30.3617	30.3617	30.3617			-84.4191	-84.4191	-84.4191	-84.4191	-84.4191	-84.4191	-84.4191		0	0	5.31119	0	0.565507	0					352.505		6.96664							30	40			34	35						moved
469	30.3601	30.3601	30.3601	30.3601	30.3601	30.3601	30.3601			-84.4185	-84.4185	-84.4185	-84.4185	-84.4185	-84.4185	-84.4185		0	1.81901	0	0	0	0				172.28								37	35											moved
470	30.3625	30.3625	30.3623	30.3623	30.3623	30.3623	30.3623			-84.4177	-84.4177	-84.4177	-84.4177	-84.4177	-84.4177	-84.4177		0	18.1557	0	0	0	0				151.657								37	40											moved
471	30.3602	30.3602	30.3602	30.3602	30.3602	30.3602	30.3602			-84.4188	-84.4188	-84.4188	-84.4189	-84.4189	-84.4189	-84.4189		0	0	2.44269	0	0	3.46349					220.748			359.488						26	30					36	38				moved
472	30.36	30.36	30.36	30.36	30.36	30.36	30.36			-84.4184	-84.4184	-84.4184	-84.4184	-84.4184	-84.4184	-84.4184		0	0	0	0	0	0
473	30.3566	30.3566	30.3566	30.3566	30.3566	30.3566	30.3566			-84.4156	-84.4156	-84.4156	-84.4156	-84.4156	-84.4156	-84.4156		0	0	0	0	0	0
474	30.3571	30.3571	30.3571	30.3571	30.3571	30.3571	30.3571			-84.416	-84.416	-84.416	-84.416	-84.416	-84.416	-84.416		1.96722	2.05521	0	3.00786	0	0			30.5541	9.80705		167.397				32	0	30	31			30	30						moved	moved		moved
475	30.3571	30.3571	30.3571	30.3571	30.3571	30.3571	30.3571			-84.4161	-84.4161	-84.4161	-84.4161	-84.4161	-84.4161	-84.4161		0	0	0	0	0	0
476	30.3568	30.3568	30.3568	30.3568	30.3568	30.3568	30.3568			-84.4162	-84.4163	-84.4162	-84.4162	-84.4162	-84.4162	-84.4162		2.50683	4.66807	0	0	0	0			261.085	409.338						31	0	31	27										moved	moved
477	30.3569	30.3569	30.3569	30.3569	30.3569	30.3569	30.357			-84.4164	-84.4164	-84.4165	-84.4165	-84.4165	-84.4165	-84.4165		0	2.34997	0	0	0	7.59336				330.701				332.464				28	42							31	35			moved
478	30.3567	30.3567	30.3567	30.3567	30.3567	30.3567	30.3567			-84.4161	-84.4161	-84.4161	-84.4161	-84.4161	-84.4161	-84.4161		0	2.08417	1.55791	1.85694	0	0				320.753	24.6316	117.592						20	15	12	16	18	22							moved	moved	moved
479	30.3562	30.3562	30.3562	30.3562	30.3562	30.3562	30.3562			-84.416	-84.416	-84.416	-84.416	-84.416	-84.416	-84.416		0	0	0	0	0	0
480	30.3559	30.3559	30.3559	30.3559	30.3559	30.3559	30.3559			-84.4162	-84.4162	-84.4162	-84.4162	-84.4162	-84.4162	-84.4162		0	0	0	0	0	0
481	30.3592	30.3592	30.3592	30.3592	30.3592	30.3592	30.3592			-84.4179	-84.4179	-84.4179	-84.4179	-84.4179	-84.4179	-84.4179		0	0	0	0	0	0
482	30.3608	30.3608	30.3608	30.3608	30.3608	30.3608	30.3608			-84.4203	-84.4203	-84.4203	-84.4202	-84.4202	-84.4202	-84.4202		0	0	9.98592	0	0	0					132.296									24	50										moved
483	30.3601	30.3601	30.3601	30.3601	30.3601	30.3601	30.3601			-84.4188	-84.4188	-84.4188	-84.4189	-84.4189	-84.4189	-84.4189		0	0	2.88657	0	0	0					207.912									32	36										moved
484	30.3612	30.3612	30.3612	30.3612	30.3612	30.3612	30.3612			-84.4185	-84.4185	-84.4185	-84.4185	-84.4185	-84.4185	-84.4185		0	0	0	0	0	0
485	30.3565	30.3565	30.3567	30.3567	30.3567	30.3567	30.3566			-84.4159	-84.4159	-84.4159	-84.4159	-84.4159	-84.4159	-84.4159		0	11.838	0	0	0	4.8206				357.765				194.25				21	25							13	27			moved
486	30.3566	30.3566	30.3566	30.3565	30.3565	30.3565	30.3565			-84.4159	-84.4159	-84.4159	-84.4159	-84.4159	-84.4159	-84.4159		4.3601	0	3.87305	0	0	0			87.9644		167.245					33	36			30	33								moved		moved
487	30.3564	30.3564	30.3564	30.3564	30.3564	30.3564	30.3564			-84.4161	-84.4161	-84.4161	-84.4161	-84.4161	-84.4161	-84.4161		0	0	0	0	0	0
488	30.3558	30.3558	30.3558	30.3558	30.3558	30.3558	30.3558			-84.4162	-84.4162	-84.4162	-84.4162	-84.4162	-84.4162	-84.4162		0	0	0	0	3.843	0							14.519											41	56
489	30.3564	30.3564	30.3564	30.3564	30.3564	30.3564	30.3564			-84.4151	-84.4151	-84.4151	-84.4151	-84.4151	-84.4151	-84.4151		0	0	0	0	0	0
490	30.3561	30.3561	30.3561	30.3561	30.3561	30.3561	30.3561			-84.4159	-84.4159	-84.4159	-84.4159	-84.4159	-84.4159	-84.4159		0	0	0	0	0	0
491	30.361	30.3561	30.3561	30.3561	30.361	30.361	30.361			-84.4198	-84.4159	-84.4159	-84.4159	-84.4198	-84.4198	-84.4198		662.693	0	0	663.081	0	0			145.629			325.227				25	30					38	75						moved			moved
492	30.356	30.356	30.356	30.356	30.356	30.356	30.356			-84.4165	-84.4165	-84.4165	-84.4165	-84.4165	-84.4165	-84.4165		0	0	0	0	0	0
493	30.3619	30.3619	30.3619	30.3619	30.3619	30.3619	30.3619			-84.4172	-84.4172	-84.4172	-84.4172	-84.4172	-84.4172	-84.4172		0	0	0	0	0	2.23873								197.575												30	47
494	30.3624	30.3624	30.3624	30.3624	30.3624	30.3624	30.3624			-84.4182	-84.4182	-84.4182	-84.4182	-84.4182	-84.4182	-84.4182		2.50479	0	0	0	0	0			172.875							20	0												moved
495	30.3614	30.3614	30.3614	30.3615	30.3615	30.3615	30.3615			-84.419	-84.419	-84.419	-84.419	-84.419	-84.419	-84.419		0	0	2.16494	0	0	0					24.9351									30	30										moved
496	30.3595	30.3595	30.3595	30.3595	30.3595	30.3594	30.3594			-84.4178	-84.4178	-84.4178	-84.4178	-84.4178	-84.4178	-84.4178		0	0	0	0	2.49838	0							151.695											36	37
497	30.359	30.359	30.359	30.359	30.359	30.359	30.359			-84.4175	-84.4175	-84.4175	-84.4175	-84.4175	-84.4175	-84.4175		0	0	0	0	0	0
498	30.3563	30.3563	30.3564	30.3564	30.3564	30.3564	30.3564			-84.4159	-84.4159	-84.4159	-84.4159	-84.4159	-84.4159	-84.4159		0	2.65257	0	1.40759	0	0				355.009		277.817						20	24			22	20							moved		moved
499		30.3621	30.3621	30.3621	30.3621	30.3621	30.3621				-84.4186	-84.4186	-84.4186	-84.4186	-84.4186	-84.4186			4.17625	0	0	0	0				182.592						21	0	25	23										newly detected	moved
500		30.3623	30.3623	30.3623	30.3623	30.3623	30.3623				-84.4183	-84.4183	-84.4183	-84.4183	-84.4183	-84.4183			0	0	0	0	0										39	0												newly detected
501		30.3615	30.3615	30.3614	30.3614	30.3614	30.3614				-84.4176	-84.4176	-84.4175	-84.4175	-84.4175	-84.4175			0	8.25356	0	0	0					140.822					24	0			26	31								newly detected		moved
502		30.3607	30.3607	30.3607	30.3607	30.3607	30.3607				-84.4173	-84.4173	-84.4173	-84.4173	-84.4173	-84.4173			0	0	0	0	0										23	0												newly detected
503		30.3598	30.3598	30.3598	30.3598	30.3598	30.3598				-84.4182	-84.4182	-84.4182	-84.4182	-84.4182	-84.4182			0	0	0	0	0										23	0												newly detected
504		30.3595	30.3595	30.3595	30.3595	30.3595	30.3595				-84.4178	-84.4178	-84.4178	-84.4178	-84.4179	-84.4179			0	0	0	3.36812	0							336.529			21	0							40	27				newly detected
505		30.359	30.359	30.359	30.359	30.359	30.359				-84.4176	-84.4176	-84.4176	-84.4176	-84.4176	-84.4176			0	0	2.80094	0	2.9849						245.241		114.063		31	0					26	36			35	36		moved			moved
506		30.3579	30.3579	30.3579	30.3579	30.3579	30.3579				-84.4177	-84.4177	-84.4177	-84.4177	-84.4177	-84.4177			0	0	0	0	0										23	0												newly detected
507		30.3573	30.3573	30.3573	30.3573	30.3573	30.3573				-84.4169	-84.4169	-84.4169	-84.4169	-84.4169	-84.4169			0	1.94027	0	0	0					223.686					35	0			30	50								newly detected		moved
508		30.3613	30.3613	30.3613	30.3613	30.3613	30.3613				-84.4166	-84.4166	-84.4166	-84.4166	-84.4166	-84.4166			0	0	0	0	1.68653								9.09468		50	0									44	60		newly detected
509		30.3614	30.3614	30.3614	30.3614	30.3615	30.3615				-84.4167	-84.4167	-84.4167	-84.4167	-84.4168	-84.4168			0	0	7.36099	7.12685	0						261.527	310.28			60	0					25	46	50	48				newly detected			moved
510		30.3622	30.3622	30.3622	30.3622	30.3622	30.3622				-84.4173	-84.4173	-84.4173	-84.4173	-84.4174	-84.4174			0	0	0	3.31739	0							291.589			38	0							45	46				newly detected
511		30.3627	30.3627	30.3627	30.3627	30.3627	30.3627				-84.4169	-84.4169	-84.4169	-84.4169	-84.4169	-84.4169			0	0	0	0	0										25	0												moved
512		30.3626	30.3626	30.3626	30.3626	30.3626	30.3626				-84.417	-84.417	-84.417	-84.417	-84.417	-84.417			0	1.09886	0	0	0					332.154					21	0			18	0								newly detected		moved
513		30.3619	30.3618	30.3619	30.3619	30.3619	30.3619				-84.4192	-84.4192	-84.4192	-84.4192	-84.4192	-84.4192			3.82559	3.1587	0	0	0				216.656	333.901					32	0	30	30	34	37								newly detected	moved	moved
514		30.3608	30.3608	30.3608	30.3608	30.3608	30.3608				-84.4185	-84.4185	-84.4185	-84.4185	-84.4185	-84.4185			0	0	0	0	0										20	0												newly detected
515		30.3603	30.3603	30.3603	30.3603	30.3603	30.3603				-84.4187	-84.4187	-84.4187	-84.4187	-84.4187	-84.4187			0	0	0	0	0										23	0												newly detected
516		30.3602	30.3602	30.3602	30.3602	30.3602	30.3602				-84.4186	-84.4186	-84.4186	-84.4186	-84.4186	-84.4186			0	0	0	0	0										32	0												newly detected
517		30.3606	30.3606	30.3606	30.3606	30.3606	30.3606				-84.4198	-84.4198	-84.4198	-84.4198	-84.4198	-84.4198			0	0	0	0	0										32	0												newly detected
518		30.3607	30.3607	30.3607	30.3607	30.3607	30.3607				-84.4205	-84.4205	-84.4205	-84.4205	-84.4205	-84.4205			0	0	0	0	0										47	0												newly detected
519		30.3597	30.3597	30.3597	30.3597	30.3597	30.3597				-84.419	-84.419	-84.419	-84.419	-84.419	-84.4191			0	0	0	0	4.47594								240.225		27	0									37	34		newly detected
520		30.359	30.359	30.359	30.359	30.359	30.359				-84.4186	-84.4186	-84.4186	-84.4186	-84.4186	-84.4186			0	0	0	0	0										23	0												newly detected
521		30.3592	30.3592	30.3592	30.3592	30.3592	30.3592				-84.4192	-84.4192	-84.4192	-84.4192	-84.4192	-84.4192			0	5.94663	0	0	0					122.088					14	0			17	20								newly detected		moved
522		30.3581	30.3581	30.3581	30.3581	30.3581	30.3581				-84.4186	-84.4186	-84.4186	-84.4186	-84.4187	-84.4187			0	0	0	1.78937	0							295.646			48	0							40	55				newly detected
523		30.3568	30.3568	30.3568	30.3568	30.3568	30.3568				-84.4154	-84.4154	-84.4154	-84.4154	-84.4154	-84.4154			0	0	0	0	0										15	0												newly detected
524		30.3563	30.3563	30.3563	30.3563	30.3563	30.3563				-84.416	-84.416	-84.416	-84.416	-84.416	-84.416			0	3.24968	0	0	0					254.112					37	0			22	47								moved		moved
525		30.356	30.356	30.356	30.356	30.356	30.356				-84.4166	-84.4166	-84.4167	-84.4167	-84.4167	-84.4167			0	4.7199	1.61347	0	0					276.385	221.92				35	0			28	36	30	35						newly detected		moved	moved
526		30.3557	30.3557	30.3557	30.3557	30.3557	30.3557				-84.4159	-84.4159	-84.4159	-84.4159	-84.4159	-84.4159			0	0	0	0	3.28646								1.35839		32	0									27	40		newly detected
527		30.356	30.3559	30.3559	30.3559	30.3559	30.3559				-84.4157	-84.4157	-84.4157	-84.4157	-84.4157	-84.4157			2.26259	0	5.54693	4.35512	0				222.774		176.881	325.137			36	0	31	41			31	43	32	40				newly detected	moved		moved
528		30.3562	30.3562	30.3562	30.3562	30.3562	30.3562				-84.4158	-84.4158	-84.4158	-84.4158	-84.4158	-84.4158			0	0	0	0	0										42	0												newly detected
529		30.3561	30.3561	30.3561	30.3561	30.3561	30.3561				-84.4155	-84.4155	-84.4155	-84.4155	-84.4155	-84.4155			0	3.22163	0	0	0					73.9138					36	0			24	48								newly detected		moved
530		30.3561	30.3561	30.3562	30.3562	30.3562	30.3562				-84.4156	-84.4156	-84.4156	-84.4156	-84.4156	-84.4156			0	6.92052	0	3.89614	0					343.803		122.705			23	0			24	27			30	25				newly detected		moved
531		30.3563	30.3563	30.3563	30.3563	30.3563	30.3563				-84.4156	-84.4156	-84.4156	-84.4156	-84.4156	-84.4156			0	0	0	0	0										35	0												newly detected
532		30.3564	30.3564	30.3564	30.3564	30.3564	30.3564				-84.415	-84.415	-84.415	-84.415	-84.4149	-84.4149			0	0	0	6.18269	0							131.623			20	0							28	28				newly detected
533		30.3562	30.3562	30.3562	30.3562	30.3562	30.3563				-84.4152	-84.4152	-84.4152	-84.4152	-84.4152	-84.4153			0	0	0	0	3.31265								275.403		47	0									46	53		newly detected
534		30.3617	30.3617	30.3617	30.3617	30.3617	30.3617				-84.4169	-84.4169	-84.4169	-84.4169	-84.4169	-84.4169			0	0	0	5.96279	0							212.063			31	0							55	52				newly detected
535			30.3623	30.3623	30.3623	30.3623	30.3623					-84.4169	-84.417	-84.417	-84.417	-84.417				3.96825	2.21012	1.81955	0					281.655	288.178	182.728					30	0	27	28	29	32	32	29					newly detected	moved	moved
536			30.3617	30.3617	30.3616	30.3616	30.3616					-84.4178	-84.4178	-84.4178	-84.4178	-84.4178				0	3.28444	0	0						158.881						32	0			14	40							newly detected		moved
537			30.361	30.361	30.361	30.3609	30.3609					-84.4174	-84.4174	-84.4174	-84.4174	-84.4174				2.85373	0	3.1396	0					175.53		174.433					33	0	33	36			30	40					newly detected	moved
538			30.3592	30.3592	30.3592	30.3592	30.3592					-84.417	-84.417	-84.417	-84.417	-84.417				0	0	0	0												47	0											newly detected
539			30.3594	30.3594	30.3594	30.3594	30.3594					-84.4181	-84.4182	-84.4182	-84.4182	-84.4182				8.17887	0	0	0					328.909							31	0	33	35									newly detected	moved
540			30.3571	30.3571	30.3571	30.3571	30.3571					-84.416	-84.416	-84.416	-84.416	-84.416				0	0	0	0												20	0											newly detected
541			30.3558	30.3558	30.3558	30.3558	30.3559					-84.4156	-84.4156	-84.4156	-84.4156	-84.4156				0	0	0	1.08575								324.713				17	0							20	19			newly detected
542			30.356	30.356	30.356	30.356	30.356					-84.4162	-84.4162	-84.4162	-84.4161	-84.4161				0	0	8.12144	0							90.1799					30	0					30	40					newly detected
543			30.3571	30.3571	30.3571	30.3571	30.3571					-84.4182	-84.4181	-84.4181	-84.4181	-84.4181				2.21715	0	0	0					131.815							30	0	35	42									newly detected	moved
544			30.3612	30.3612	30.3612	30.3612	30.3612					-84.4193	-84.4193	-84.4193	-84.4193	-84.4193				3.76166	0	0	0					265.324							46	0	43	50									newly detected	moved
545			30.361	30.361	30.361	30.361	30.361					-84.4176	-84.4176	-84.4176	-84.4176	-84.4176				0	0	1.73837	0							216.693					45	0					39	48					newly detected
546				30.3617	30.3617	30.3618	30.3618						-84.4194	-84.4194	-84.4195	-84.4195					0	2.05079	0							328.331							23	0			29	29						newly detected
547							30.3603									-84.4186																											33	31
548				30.3591	30.3591	30.359	30.359						-84.4194	-84.4194	-84.4193	-84.4193					0	6.70096	0							103.774							36	0			34	37						newly detected
549				30.3572	30.3572	30.3572	30.3572						-84.4183	-84.4183	-84.4183	-84.4183					0	0	0														25	0										newly detected
550				30.3609	30.3609	30.3609	30.361						-84.4182	-84.4182	-84.4182	-84.4183					0	0	3.46052								313.041						22	0					35	32				newly detected
551				30.3598	30.3598	30.3598	30.3599						-84.4181	-84.4181	-84.4181	-84.4181					0	0	3.86343								36.7879						33	0					42	43				newly detected
552				30.3562	30.3562	30.3562	30.3562						-84.4156	-84.4156	-84.4156	-84.4156					3.17159	3.36925	0						210.138	6.25132							14	0	24	20	22	26						newly detected	moved
553				30.3557	30.3557	30.3557	30.3557						-84.4151	-84.4151	-84.4151	-84.4151					0	0	0														30	0										newly detected
554				30.3602	30.3602	30.3602	30.3602						-84.4198	-84.4198	-84.4198	-84.4198					0	0	0														26											newly detected
555				30.36	30.36	30.36	30.36						-84.4187	-84.4187	-84.4187	-84.4187					0	0	0														33	0										newly detected
556				30.3559	30.3559	30.3559	30.3559						-84.4155	-84.4155	-84.4155	-84.4155					0	8.36782	0							312.812							24	0			30	33						newly detected
557
558
559					30.3607	30.3607	30.3607							-84.4196	-84.4196	-84.4196						4.12288	0							291.227									21	0	26	22							newly detected
560					30.3584	30.3584	30.3584							-84.4174	-84.4174	-84.4174						6.26611	0							252.289									27	0	30	35							newly detected
561					30.3569	30.3569	30.3569							-84.4172	-84.4172	-84.4172						0	0																46	0									newly detected
562					30.3558	30.3558	30.3556							-84.4168	-84.4168	-84.4172						0	36.1699								248.497								56	0			36	47					newly detected
563					30.3619	30.3619	30.3619							-84.4185	-84.4185	-84.4185						0	0																24	0									newly detected
564					30.3565	30.3565	30.3565							-84.4158	-84.4158	-84.4157						0	3.32388								80.7921								23	0			31	35					newly detected
565					30.3612	30.3612	30.3612							-84.4174	-84.4174	-84.4174						0	0																18	38									newly detected
566						30.3612	30.3612								-84.418	-84.418							0																		17	0
567						30.3612	30.3612								-84.4182	-84.4182							0																		19	0
568						30.3614	30.3614								-84.4175	-84.4175							0																		29	0
569						30.3588	30.3588								-84.4178	-84.4178							0																		21	0
570						30.3584	30.3602								-84.4165	-84.419							318.456								309.893										27	0	22	0
571							30.3598									-84.4186																											15	0
572							30.3586									-84.4179																											24	0
573							30.3596									-84.4169																											30	0
574							30.3569									-84.4159																											15	0
575
576
577
578
579
580
581
582
583
584
585
586
587
588
589
590
591
592
593
594
595
596
597
598
599
600
601
602
603
604
605
606
607
608
609
610
[truncated: 2 more columns]
