# Supplementary material for: Biomantling and Bioturbation by Colonies of the Florida Harvester Ant, Pogonomyrmex badius
Source: PLoS One. 2015 Mar 20;10(3):e0120407. doi: 10.1371/journal.pone.0120407 (PMC4368782; doi:10.1371/journal.pone.0120407)
Supplement: S5 Table — Data as recorded on the GPS. (XLS) [file pone.0120407.s005.xls]

## Sheet: Pogo survey 2010-2013 filled
colony number	disc diameter early April 2012, cm	condition early April 2012	moved before early April 2012	distance moved, m	direction moved, deg	Survey May 4-8, 2012	moved?	diameter, cm	distance moved, m	direction moved, deg	colony number	Survey of May 30-31, 2012	moved?	distance moved, m	disc diameter, cm	move heading, deg.	colony number	Survey of June 27--July 3, 2012	moved?	distance moved, m	disc diameter, cm	move heading, deg.	number equivalents	colony number	Survey of July 23-24, 2012	moved?	distance moved, m	live disc diameter, cm	old disc diam., cm	move heading, deg.	number equivalents	colony number	Survey of 8-29 to 9-2, 2012 (late Aug.)	moved?	distance moved, m	move heading, deg.	live disc diameter, cm	old disc diam., cm	number equivalents	colony number	Survey of mid-Oct, 2012	moved?	distance moved, m	move heading, deg.	old disc diameter, cm	live disc diam., cm	number equivalents	diameter change from April 2012	colony number
1		dug & replant, inactive									1						1	inactive						1	inactive							1	not found							1	not found								1
3		dug & replant, inactive				inactive					3	inactive					3	inactive						3	inactive							3	inactive							3	inactive								3
4	32										4						4	active						4	active	moved	0.56	33	40	286		4	active				47			4	active	moved	2.95	127	50	45		13	4
5		inactive				inactive					5	inactive					5	inactive						5	inactive							5	inactive							5	inactive								5
6	35										6						6	active						6	active							6	active				45			6	active					40		5	6
8	45										8						8	active						8	active							8	active				55			8	active					55		10	8
10		inactive									10						10	inactive						10	inactive							10	inactive							10	inactive								10
11	50										11						11	active						11	active	moved	3.87	40	55	300		11	active				47			11	active	moved	4.1	341	50	40		-10	11
13	47										13						13	active						13	active							13	active				55			13	active					57		10	13
14	37										14						14	active						14	active							14	active				45			14	active	moved	1.95	298	50	42		5	14
16	60										16						16	active						16	active							16	active	moved	5.14	319	37	50		16	active					42		-18	16
17	50										17						17	active						17	active							17	active	moved	6.69	245	45	45		17	active					50		0	17
18	37										18						18	active	moved	2.02	25	247		18	active							18	active				27			18	active	moved	4.41	20	35	27		-10	18
20	25										20						20	active	moved	3.39	40	73		20	active							20	active				45			20	active					45		20	20
21	25										21						21	active						21	active							21	active				50			21	active	moved	3.83	312	55	42		17	21
22	40										22						22	active						22	active							22	active				55			22	active					50		10	22
23	35										23						23	active						23	active	moved	11	27	40	271		23	active				37			23	active					35		0	23
24						not found					24	not found					24	not found						24	not found							24	not found							24	not found								24
25	62										25						25	active						25	active	moved	2.1	48	73	124		25	active				55			25	active					57		-5	25
26	37						moved	30	2.97	125	26						26	active						26	active							26	active	moved	1.23	196	32	35		26	active					40		3	26
28	52										28						28	active	moved	3.51	42	234		28	active							28	active				55			28	active					60		8	28
31	55										31						31	active						31	active							31	active				72			31	active					72		17	31
32	40										32						32	active	moved	5.38	37	126		32	active							32	active				47			32	active					47		7	32
35	47		moved	2.08	190						35						35	active						35	active							35	active				47			35	active					55		8	35
37											37	not found					37	see number equivalent					445	37	see number equivalent						445	37	see number equivalent						445	37	see number equivalent						445		37
38	75										38						38	active						38	active							38	active				87			38	active	in progress	2.62	291	85	52		-23	38
39	40										39						39	active	moved	5.25	45	274		39	active							39	active				50			39	active					52		12	39
42		dug & replant, inactive				inactive					42						42	inactive						42	inactive							42	inactive							42	inactive								42
43	42										43						43	active						43	active							43	active				67			43	active	moved	3.39	255	70	57		15	43
44	6										44						44	active						44	active	moved	6.64	50	65	200		44	active				55			44	active					57		51	44
48	70										48						48	active						48	active	moved	2.93	45	70	66		48	active				57			48	active					55		-15	48
49	45										49						49	active	moved	1.48	35	203		49	active							49	active				40			49	active					40		-5	49
50	45										50						50	active	moved	1.73	45	121		50	active							50	active				47			50	active	moved	1.22	286	60	45		0	50
51		inactive				inactive					51	inactive					51	active	in progress	4.06	30	285		51	active							51	active				35			51	not found								51
52	30										52	active	in progress				52	active						52	active							52	active				70			52	active	moved	7.04	355	70	45		15	52
54											54	not found					54	active					55	54	see number equivalent						55	54	see number equivalent						55	54	see number equivalent						55		54
55	25										55						55	active						55	active							55	active	moved	4.98	161	35	40		55	active					40		15	55
57											57	not found					57	not found						57	see number equivalent						58	57	not found						58	57	see number equivalent						58		57
58	25										58						58	active	moved	2.6	20	79		58	active						57	58	inactive						57	58	inactive						57		58
59		inactive									59	inactive					59	inactive						59	see number equivalent						220	59	inactive						220	59	see number equivalent						220		59
60	47										60						60	active						60	active	moved	4.25	35	55	13		60	active				37			60	inactive					45		-2	60
61	55										61						61	active						61	active	moved	3.02	43	60	92		61	active	moved	11.8	333	37	35		61	active					37		-18	61
62	57										62						62	active						62	active							62	active				70			62	active	moved	7.33	283	70	50		-7	62
64	25	replant, active				inactive	moved	35	12.4	215	64						64	active						64	active	moved	2.45	23	43	247		64	active	moved	2.6	67	40	20		64	inactive								64
65	50										65						65	active						65	active							65	inactive							65	active	moved	3.28	243	65	35		-15	65
66	30										66						66	active						66	active	moved						66	active	moved	7.48	49	45	50		66	active					42		12	66
67	20						moved	42	7.97	101	67						67	active	moved	14.2	35	129		67	active							67	active				45			67	active					40		20	67
69	50										69						69	active						69	active	moved	2.91	40	50	281		69	active				45			69	active					45		-5	69
70	52										70						70	active	moved	2.2	45	30		70	active							70	active				62			70	active					62		10	70
72	50										72						72	active	moved	2.13	45	207		72	active							72	active				57			72	active					60		10	72
73	60										73						73	active						73	active							73	active				75			73	active					70		10	73
74	50										74						74	active						74	active							74	active	moved	2.64	243	42	60		74	active					47		-3	74
75	35					inactive					75						75	active	in progress	4.02	37	126		75	active							75	active				45			75	active	moved	5.17	350	47	47		12	75
76	20										76						76	active						76	active							76	active				37			76	active	moved	5.65	46	52	30		10	76
77	55										77						77	active					78	77	active						78	77	active				47		78	77	active					55	78	0	77
80	17										80						80	inactive						80	inactive							80	inactive							80	inactive								80
82		inactive									82	dug or replant					82	inactive						82	dug or replant							82	inactive							82	inactive								82
83	65										83						83	active						83	active							83	active	moved	6.63	287	50	70		83	active					60		-5	83
84		dug & replant, inactive				inactive					84	inactive					84	inactive						84	dug or replant							84	inactive							84	inactive								84
85	70										85						85	active						85	active							85	active				105			85	active					50		-20	85
86	62										86						86	active						86	active	in progress	6.95	35	70	199		86	active				53			86	active					55		-7	86
87	40										87						87	active						87	active							87	active				55			87	active	moved	17.3	212	65	55		15	87
88	50										88						88	active						88	active	in progress	1.51	33	60	296		88	active				47			88	active					50		0	88
89		inactive									89	inactive					89	inactive						89	inactive							89	inactive							89	inactive								89
90	50										90						90	active						90	active	moved	0.89	47	54	131		90	active				52			90	active					55		5	90
92	60										92						92	active						92	active	moved	9.77	30	55	186		92	active				40			92	active					42		-18	92
94	22										94						94	active						94	active	moved	4.62	30	20	306	416	94	see number equivalent						416	94	see number equivalent						416		94
95	55	inactive				inactive					95	inactive					95	inactive						95	inactive							95	inactive							95	inactive								95
97	45										97						97	active						97	active	moved	2.92	35	50	231		97	active				37			97	active					47		2	97
98	50					inactive					98						98	active	moved	14.8	35	166		98	active							98	active				47			98	active					47		-3	98
99	30	inactive				inactive					99	inactive					99	inactive						99	inactive							99	inactive							99	inactive								99
103	45										103						103	active	in progress	1.54	35	220		103	active							103	active				45			103	active	moved	2.98	54	45	47		2	103
104	40										104						104	active					316	104	see number equivalent						316	104	active				52		316	104	active					52	316	12	104
105	40										105						105	active						105	active	moved	1.73	40	50	266		105	active				47			105	active					55		15	105
106	20										106						106	active						106	active							106	active				22			106	active					32		12	106
108		inactive									108						108	active						108	active							108	inactive							108	active					35			108
109	40										109						109	active						109	active							109	active	moved	1.53	84	27	45		109	inactive								109
110						not found					110						110	not found						110								110	not found							110	not found								110
112	25										112						112	active						112	active							112	active	moved	2.86	180	35	45		112	active					37		12	112
113	40										113						113	active						113	active							113	active	moved	2.97	255	32	47		113	active					40		0	113
114	50										114						114	active						114	active							114	active				80			114	active					92		42	114
115	50										115						115	active						115	active							115	active	moved	1.21	115	42	60		115	active					47		-3	115
116	20										116						116	active						116	active							116	active				42			116	active					42		22	116
117		dug & replant, inactive				inactive					117	inactive					117	inactive						117	inactive							117	inactive							117	inactive								117
119	45										119						119	active						119	active							119	active	moved	3.54	142	47	75		119	active					45		0	119
122	47										122						122	active						122	active							122	active	moved	5.59	162	47	57		122	active					50		3	122
124	85										124						124	active						124	active							124	active	moved	6.23	257	45	95		124	active					45		-40	124
125	30										125						125	active						125	active							125	active	moved	3.88	281	27	47		125	active					30		0	125
127	47										127						127	active						127	active	moved	8.29	29	50	26		127	active				27			127	active					35		-12	127
128	20										128						128	active						128	active	moved	5.28	25	42	251		128	active				35			128	active					40		20	128
129	35										129						129	active						129	active							129	active				42			129	active					35		0	129
130	27		moved	1.09	314	inactive					130	inactive					130	active	moved	0.46	37	118		130	active							130	active				42			130	active					42		15	130
131	45										131						131	active						131	active	moved	1.91	37	50	94		131	active				42			131	active					50		5	131
132	25										132						132	active						132	active							132	active	moved	9.15	199	40	57		132	active					47		22	132
134	55										134						134	active						134	active	moved	1.95	45	50	3		134	active				53			134	active					55		0	134
135	40										135						135	active						135	active	moved						135	inactive							135	inactive								135
136	30										136						136	active	moved	1.44	25	67		136	active							136	active	moved	3.37	238	27	30		136	active					35		5	136
138		dug & replant, inactive									138	inactive					138	inactive						138	inactive							138	inactive							138	inactive								138
139	65										139						139	active						139	active							139	active				80			139	active	moved	4.4	100	75	60		-5	139
140		inactive									140	inactive					140	inactive						140	inactive							140	inactive							140	inactive								140
141	40										141						141	active						141	active	moved	5.55	35	55	118		141	active				40			141	active					40		0	141
142		inactive				inactive					142						142	inactive						142	inactive							142	inactive							142	inactive								142
143		inactive									143						143	active						143	inactive							143	inactive							143	active	moved	4.87	332	45	47			143
145	60										145						145	active						145	active							145	active				70			145	active					72		12	145
146	45	replant, active									146	dug or replant					146	active						146	active							146	active				45			146	active					50		5	146
147		inactive									147	inactive					147	inactive						147	inactive							147	inactive							147	inactive								147
148	70										148						148	active						148	active							148	active				67			148	active	moved	4.49	309	67	52		-18	148
150	25										150						150	active						150	active							150	active				65			150	active	moved	3.4	55	67	50		25	150
151	70						moved	52	3	120	151						151	active	moved	1.48	50	269		151	active							151					57			151	active					55		-15	151
152	60										152						152	active						152	active							152	active				67			152	active					65		5	152
153		inactive									153	inactive					153	inactive						153	inactive							153	inactive							153	inactive								153
154	70										154						154	active						154	active	moved	3.6	33	53	157		154	active				40			154	active					50		-20	154
155	40	replant, active									155	dug or replant					155	active	moved	4.53	35	290		155	active							155	active				40			155	active					45		5	155
156	32		moved								156						156	inactive					442	156	active	moved	3.88	43	40	200	442	156	inactive						442	156	see number equivalent						442		156
159	55	inactive									159						159	inactive						159	inactive							159	inactive							159	inactive								159
160	65										160						160	active						160	active							160	active	moved	7.04	172	40	62		160	active					60		-5	160
162	30										162						162	active						162	active							162	active	moved	2	298	50	55		162	active					52		22	162
163	55										163						163	active						163	active							163	active	moved	2.72	296	50	55		163	active					60		5	163
164	50										164						164	active	moved	2.27	45	173		164	active							164	active				50			164	active					52		2	164
167		dug & replant, inactive									167	inactive					167	inactive						167	dug or replant							167	inactive							167	inactive								167
168	25										168						168	active						168	active	moved	3.07	35	50	183		168	active				40			168	active					40		15	168
169	60										169						169	active	moved	1.56	47	237		169	active							169	active				80			169	active					67		7	169
172	50										172						172	active						172	active							172	active				72			172	active	moved	0.95	225	60	50		0	172
173	22										173						173	active	moved	13.5	32	246		173	active							173	active				62			173	active					70		48	173
177		inactive				inactive					177	inactive					177	inactive						177	inactive							177	inactive							177	inactive								177
178	60										178	=449					178	active						178	active							178	active				75			178	active	moved	2.89	43	67	55		-5	178
179	50										179						179	active	moved	3.31	35	124		179	active							179	active				42			179	active	moved	1.72	339	42	40		-10	179
180	27										180						180	active						180	active							180	active				40			180	active					30		3	180
183	30										183						183	active	moved	5.47	35	134		183	active							183	active				42			183	active					42		12	183
184	40										184						184	active						184	active							184	active				25			184	active	moved	4.37	96	35	32		-8	184
185											185	not found					185	active						185	active							185	not found							185	not found								185
186	37					inactive					186						186	active						186	active							186	active				35			186	active	moved	2.96	76	35	30		-7	186
187	57										187						187	active						187	active							187	active				62			187	active	moved	0.8	48	55	45		-12	187
188		inactive									188	inactive					188	inactive						188	inactive							188	inactive							188	inactive								188
189	35		moved	6.57	347						189						189	active						189	active	moved	5.42	35	43	331		189	active				42			189	active					45		10	189
191	60										191						191	active						191	active							191	active				80			191	active					82		22	191
193	60										193						193	active	moved	3.87	47	26		193	active							193	active				55			193	active					55		-5	193
194	60	inactive				inactive					194	inactive					194	inactive						194	inactive							194	inactive							194	inactive								194
195	20										195						195	active						195	active							195	active	moved	5.36	158	40	50		195	active					42		22	195
196		dug & replant, inactive									196	inactive					196	inactive						196	inactive							196	inactive							196	inactive								196
197	17										197						197	active						197	active							197	active				37			197	active					35		18	197
198	30					inactive					198	inactive					198	active	moved	5.65	35	129		198	active							198	active	in progress	1.52	354	37	45		198	active					50		20	198
200			moved	13	295						200						200	active						200	active							200	active	moved	10.5	279	17	45		200	inactive								200
201		dug & replant, inactive				inactive					201	inactive					201	inactive						201	inactive							201	inactive							201	inactive								201
202											202						202	non-existent						202	non-existent							202	non-existent							202	non-existent								202
203											203						203	non-existent						203	non-existent							203	non-existent							203	non-existent								203
204											204						204	non-existent						204	non-existent							204	non-existent							204	non-existent								204
205	35										205						205	active						205	active	moved	3.14	25	37	212		205	active				32			205	active					30		-5	205
206	25										206						206	active						206	active	moved	3.46	37	37	300		206	active				37			206	active					40		15	206
207	20										207						207	active						207	active							207	active				50			207	active					65		45	207
208		inactive									208	not found					208	active						208	not found							208	not found							208	not found								208
209	35	replant, active									209						209	active						209	active	moved	1.13	37	37	129		209	active				42			209	active					45		10	209
210	45										210						210	active						210	active							210	active				55			210	active					57		12	210
211	35										211						211	active						211	active							211	active	moved	0.02	351	35	50		211	active					45		10	211
212	37										212						212	active						212	active							212	active	moved	2.95	217	33	43		212	active					37		0	212
213											213						213	active						213	active							213	see number equivalent						445	213	see number equivalent						445		213
214	62										214						214	active						214	active	moved	6.62	50	67	209		214	active				60			214	active	moved	6.56	13	60	52		-10	214
215	40										215						215	active						215	active	moved	0.74	35	50	38		215	active				37			215	active					42		2	215
216	52										216						216	active						216	active	moved	4.04	37	50	284		216	active				40			216	active					42		-10	216
217	47										217						217	active						217	active	moved	1.68	45	65	348		217	active				55			217	active					55		8	217
218	17										218						218	active						218	active							218	active				40			218	active	moved	4.04	140	40	40		23	218
219	35										219						219	active						219	active	moved	3.22	33	45	340		219	inactive							219	inactive								219
220	47										220						220	active					59	220	active	moved	4.1	35	55	308	59	220	active				35		59	220	active	moved	5.46	128	40	40	59	-7	220
221	37										221						221	active						221	active	moved	6.77	35	45	120		221	active				35			221	active					42		5	221
222		inactive				inactive					222	inactive					222	inactive						222	inactive							222	inactive							222	inactive								222
223	40	inactive									223						223	active						223	active							223	active				32			223	active	moved	1.98	316	40	30		-10	223
224	35										224						224	active						224	active							224	active	moved	3.35	56	32	35		224	active					35		0	224
225		inactive									225	inactive					225	active	moved	8.34	42	212		225	active							225	active	moved	1.8	169	37	4		225	active					40			225
226	55										226						226	active						226	active							226	active	moved	1.98	70	22	50		226	active				57	57		2	226
227	45										227						227	active						227	active							227	active				40			227	active					45		0	227
228		inactive				inactive					228	inactive					228	inactive						228	inactive							228	active	moved	7.98	202	50	45		228	inactive								228
229	40										229						229	active						229	active							229	active	moved	3.82	121	35	40		229	active					40		0	229
230	35										230						230	active						230	active							230	active				42			230	active					40		5	230
231	30										231						231	active						231	active							231	inactive							231	active	moved	4.53	316	55	55		25	231
232	32										232						232	active						232	active							232	inactive							232	active	moved	5.14	326	37	35		3	232
233	20										233	active					233	active						233	active							233	active				25			233	active					25		5	233
234		dug & replant, inactive				inactive					234						234	inactive						234	inactive							234	inactive							234	inactive								234
235	30	replant, active									235						235	active						235	active							235	active				27			235	inactive								235
236	37					inactive					236	inactive					236	active						236	active							236	active	moved	1.61	264	37			236	active	moved	3.71	40		35		-2	236
237	35										237						237	active						237	active							237	inactive							237	active	moved	3.59	278	40	35		0	237
238	25		moved	1.29	303						238	inactive					238	active						238	active							238	active				45			238	inactive								238
239		inactive									239	inactive					239	inactive						239	inactive							239	inactive							239	inactive								239
240	50										240						240	active						240	inactive							240	active	moved	6.12	342	35	65		240	active					42		-8	240
241	27										241						241	active						241	active							241	active				42			241	active	moved	3.17	311	42	32		5	241
242	20						moved		0.34	66	242						242	active						242	active							242	active				37			242	active	moved	10.7	313	50	45		25	242
243	17										243	inactive					243	active						243	active							243	active	moved	4.61	21	22			243	active					27		10	243
244		inactive									244	inactive					244	inactive						244	inactive							244	active				42			244	active					45			244
245	45										245						245	active						245	active							245	active				45			245	active					45		0	245
246	60										246						246	active						246	active	moved	3.28	40	70	121		246	active				52			246	active					52		-8	246
247	20										247						247	active						247	active							247	active	moved	3.14	59	47	62		247	active					52		32	247
248	50										248						248	active						248	active							248	active	moved	4.88	212	47	47		248	active					55		5	248
249	60										249						249	active						249	active							249	active				70			249	active					50		-10	249
250	75										250						250	active						250	active							250	active				45			250	active	moved	6	24	45	45		-30	250
251	75										251						251	active						251	active							251	active				75			251	active	moved	3.06	4	72	52		-23	251
252	70										252						252	active						252	active							252	active				85			252	active	moved	6.23	348	90	65		-5	252
253	10										253						253	active						253	active	moved	3.19	27	35	307		253	active				25			253	active	moved	1.7	307	30	30		20	253
254	25										254	inactive					254	active						254	active	moved	7.83	22	35	251		254	active				25			254	active					22		-3	254
255	40										255	inactive					255	active	moved	9.59	40	121		255	active							255	active				40			255	active					42		2	255
256	45										256						256	active	moved	5.14	40	127		256	active							256	active				47			256	active	moved	1.86	26	45	35		-10	256
257	45										257						257	active						257	active							257	active				55			257	active	in progress	1.38	306	50	43		-2	257
258	33										258						258	active						258	active							258	active				42			258	active					42		9	258
259	47										259						259	active						259	active							259	active				52			259	active					47		0	259
260	60										260						260	active						260	active	moved	0.47	40	70	217		260	active				55			260	active					57		-3	260
261		dug & replant, inactive				inactive					261	inactive					261	inactive						261	dug or replant							261	inactive							261	inactive								261
262	32										262						262	active						262	active							262	active				40			262	active					45		13	262
263	57										263						263	active	moved	1.03	42	163		263	active							263	active				50			263	active					50		-7	263
264	45										264	inactive					264	active						264	active							264	active				52			264	active					52		7	264
265	32										265						265	active						265	active							265	active				35			265	active	moved	3.67	77	35	30		-2	265
266	30		moved	3.94	187						266	inactive					266	active						266	active	moved	2.91	33	43	119		266	inactive							266	active					35		5	266
267	37										267						267	active						267	active							267	active				50			267	active	moved	5.07	194	52	32		-5	267
268	30										268						268	active						268	active	moved	2.35	35	55	214		268	active				40			268	active					50		20	268
269	55										269						269	active	moved	2.77	32	147		269	active							269	active				40			269	active					37		-18	269
270	25										270						270	active	moved	2.1	25	352		270	active	moved	2.89	23	30	302		270	active				22			270	active					17		-8	270
271	32										271						271	active						271	active	moved	1.08	27	35	336		271	active				25			271	active					37		5	271
272	30										272						272	active	moved	0.49	27	23		272	active							272	active				30			272	active					25		-5	272
273		inactive									273						273	active						273	active	moved	1.84	23	30	210		273	active				25			273	active					27			273
274	35										274						274	active	moved	1.52	30	36		274	active							274	active				42			274	active					45		10	274
275	72										275						275	active					451	275	active						451	275	see number equivalent						451	275	see number equivalent						451		275
276	37	inactive									276						276	active	moved	7.82	35	102		276	active							276	active	moved	3.56	74	40			276	active					50		13	276
277	50										277						277	active						277	active							277	active	moved	2.88	81	27	47		277	active					35		-15	277
278	35										278						278	active						278	active	moved	4.01	25	45	143		278	active				32			278	active					40		5	278
279	35										279						279	active						279	active	moved	2.97	33	40	85		279	active				35			279	active					45		10	279
280	47										280						280	active						280	active	moved	6.83	35	45	194		280	active				42			280	active					47		0	280
281	47										281						281	active						281	inactive							281	inactive							281	inactive								281
282	45										282						282	active						282	active							282	active				52			282	active					47		2	282
283	45										283						283	active						283	active							283	active				55			283	active	moved	4.79	352	55	40		-5	283
284	30										284						284	active	moved	8.66	37	254		284	active							284	active				45			284	active					45		15	284
285		dug & replant, inactive				inactive					285	inactive					285	inactive						285	inactive							285	inactive							285	inactive								285
286		inactive									286	inactive					286	inactive						286	inactive							286	inactive							286	active	moved	2.92	22	55	40			286
287	35										287						287	active						287	active							287	active				45			287	inactive								287
288	30										288						288	active						288	active							288	inactive							288	active					52		22	288
289	52										289						289	active						289	active							289	active				57			289	active					65		13	289
290	30	replant, active				inactive					290						290	active						290	active							290	active				42			290	active					50		20	290
291	50										291						291	active						291	active	moved	5.11	33	53	254		291	active				42			291	active					45		-5	291
292	75										292						292	active						292	active	moved	5.73	35	50	280		292	active				37			292	active					45		-30	292
293	45										293						293	active	moved	5.01	35	7.5		293	active							293	active	moved	1.92	232	22	45		293	active					27		-18	293
294	45										294						294	active						294	active	moved	3.35	33	50	269		294	active	moved	3.29	67	32	45		294	active					40		-5	294
295	60										295						295	active	moved	4.53	45	175		295	active							295	active				52			295	active					55		-5	295
296	42										296						296	active						296	active							296	active				57			296	active					60		18	296
297	40										297						297	active						297	active	moved	9.9	40	45	282		297	active				47			297	active					52		12	297
298	25										298						298	active						298	active							298	active	moved	4.3	303	40	52		298	active	moved	6.78	290	45	42		17	298
299	60										299						299	active						299	active	moved	3.74	35	50	328		299	active	moved	5.53	111	45	42		299	active					45		-15	299
300	15										300						300	active	moved	3.96	27	229		300	active	in progress	4.6	25	30	253		300	active				27			300	inactive								300
301	40										301						301	active	moved	2.52	40	162		301	active							301	active				47			301	active					55		15	301
302	22										302						302	active	moved	4.31	27	10.7		302	active							302	active				3			302	active	moved	4.04	165	35	35		13	302
303	37										303						303	active						303	active							303	active				52			303	inactive								303
304	40										304						304	active	in progress	3.83	35	229		304	active							304	active				40			304	active					45		5	304
305	30										305						305	active	moved	1.79	37	220		305	active							305	active	moved	0.85	174	27	47		305	active					40		10	305
306	30										306						306	active						306	active							306	active				55			306	active	moved	2.55	248	55	40		10	306
307	30						moved	35			307	active	moved				307	active	moved	5.37	37	292		307	active							307	active	moved	3.95	260	25	42		307	active					52		22	307
308	35	replant, active									308						308	active	moved	5.3	35	287		308	active							308	active				42			308	active					47		12	308
309	35	replant, active									309						309	active						309	active	moved	7.97	40	60	201		309	active				47			309	active					50		15	309
310	30										310						310	active						310	active	moved						310	active	moved	8.01	277	27	55		310	active					30		0	310
311		inactive				inactive					311	inactive					311	inactive						311	inactive							311	inactive							311	inactive								311
312	20										312						312	active						312	active							312	active	moved	7.12	209	20	25		312	active					25		5	312
313	30										313						313	active	moved	3.79	40	72		313	active							313	inactive							313	not found								313
314	20										314						314	active						314	active							314	active				45			314	active					40		20	314
315	25	inactive									315						315	inactive						315	active							315	inactive							315	inactive								315
316		inactive				active					316	inactive					316	inactive					104	316	active						104	316	see number equivalent						104	316	see number equivalent						104		316
317	50						in progress	40	7.2	160	317						317	active						317	active	moved	1.94	45	50	49		317	active				52			317	active					57		7	317
318	22	replant, active									318	dug or replant					318	active						318	active							318	active				25			318	inactive					40		18	318
319	52										319						319	active						319	active							319	active	moved	3.37	212	42	52		319	active					40		-12	319
320		inactive									320	inactive					320	inactive						320	inactive							320	inactive							320	inactive					40			320
321	20										321						321	active						321	active							321	active				32			321	active					30		10	321
322	30					inactive					322						322	active						322	active							322	active	moved	1.7	297	27			322	active								322
323	27										323						323	active						323	active							323	active				52			323	active	moved	2.97	325	70	42		15	323
324	30										324						324	active						324	active							324	active				40			324	inactive								324
325	55										325						325	active						325	active							325	inactive							325	active	moved	12	151	52	32		-23	325
326	35										326						326	active						326	active							326	active				40			326	active	moved	3.7	184	47	30		-5	326
327	45										327						327	active						327	active	moved	6.58	35	55	175		327	active				42			327	active	moved	6.52	178	45	47		2	327
328	45										328						328	active						328	active							328	active	moved	1.06	29	40	45		328	active					40		-5	328
329	45										329						329	active						329	active	in progress	4.17	35	45	168		329	active				45			329	active					45		0	329
330	37										330						330	active						330	active							330	active	moved	4.74	101	37	37		330	active	moved	2.71	150	40	40		3	330
331	40										331						331	active						331	active							331	active				32			331	active	moved	2.27	181	45	45		5	331
332	35										332						332	active						332	active							332	active	moved	3.33	240	30	35		332	active					30		-5	332
333	35										333						333	active						333	active							333	active				45			333	active					55		20	333
334	30										334						334	active						334	active							334	active				60			334	active	moved	7.08	58	67	55		25	334
335	15										335	inactive					335	active						335	active							335	active	moved	1.44	159	22	35		335	active					30		15	335
336	50										336						336	active						336	active							336	active				55			336	active	moved	0.72	299	60	37		-13	336
337	37										337						337	active						337	active	in progress	0.92	38	47	264		337	active				40			337	active					45		8	337
338	35										338						338	active						338	active	moved	3.3	32	50	278		338	active				42			338	active					42		7	338
339	20										339						339	inactive						339	inactive							339	not found							339	active					32		12	339
340	20	replant, active									340						340	active						340	active							340	active	moved	3.95	181	30	30		340	active	moved	3.12	252	42	30		10	340
341	27										341						341	active						341	active							341	active				42			341	active	moved	6.68	327	47	45		18	341
342	32										342						342	active	in progress	1.55	22	198		342	active							342	active				37			342	active	moved	2.95	55	70	37		5	342
343	37										343						343	active						343	active							343	active				40			343	active	moved	2.1	340	50	40		3	343
344	37										344						344	active						344	active							344	active	in progress	0.87	61	37	55		344	active					42		5	344
345	60										345						345	active						345	active							345	active				80			345	active	moved	0.33	111	77	40		-20	345
346	25										346						346	active						346	active							346	active				50			346	active					47		22	346
347		inactive				inactive					347						347	inactive						347	inactive							347	inactive							347	inactive								347
348	57										348						348	active						348	active							348	active				65			348	active	moved	7.59	125	67	50		-7	348
349	25										349						349	active	moved	1.41	25	266		349	active							349	inactive							349	active	moved	10.1	160	20	25		0	349
350	22										350						350	active						350	active							350	active				60			350	active	moved	2.27	10	57	40		18	350
351		inactive									351						351	inactive						351	inactive							351	inactive							351	inactive								351
352	35										352						352	active						352	active							352	active	moved	0.78	168	32	52		352	active	moved	0.35	180	40	50		15	352
353	50										353						353	not found						353								353	active				50			353	active					60		10	353
354	55										354						354	active						354	active	moved	6.95	55	65	127		354	active				52			354	active	moved	14.2	114	55	52		-3	354
355	27										355						355	active						355	active							355	active				40			355	active					37		10	355
356	20										356	inactive					356	inactive						356	inactive							356	inactive							356	inactive								356
357	15										357						357	active						357	dug or replant							357	active				40			357	inactive								357
358	45										358						358	active						358	active							358	active				57			358	active					55		10	358
359	25										359						359	active						359	dug or replant							359	inactive							359	inactive								359
360	30										360						360	active						360	active							360	active	moved	9.99	6.3	45	42		360	active					47		17	360
361	35		moved	1.61	356						361						361	active	moved	1.56	35	250		361	active							361	active				42			361	active					50		15	361
362	45										362						362	active						362	active	in progress	1.38	37	55	282		362	active				45			362	active	moved	1.81	159	52	45		0	362
363	20										363						363	active						363	active							363	active				40			363	active					47		27	363
364	22										364						364	active						364	active	moved	1.77	40	40	250		364	active				45			364	active					32		10	364
365	60										365						365	active						365	active							365	active	moved	2.24	326	60	72		365	active					65		5	365
366	52		moved	2.82	338						366						366	active	moved	8.02	50	327		366	active							366	active				60			366	active					65		13	366
367	20										367						367	active						367	active	in progress	8.45	37	55	102		367	active				45			367	active					47		27	367
368	20										368						368	active						368	active							368	active				57			368	active					52		32	368
369	30		moved	7.62	120						369						369	active						369	active	moved	5.69	43	50	119		369	active				55			369	active					50		20	369
370	20										370						370	active	moved	4.34	20	109		370	dug or replant							370	active				35			370	active	moved	3.72	102	35	35		15	370
371	12										371						371	inactive						371	inactive							371	inactive							371	inactive								371
372	60										372						372	active						372	active	moved	0.57	40	75	98		372	active				55			372	active					55		-5	372
373	25										373						373	active						373	active							373	active				42			373	active					45		20	373
374	35		moved	3.84	13						374						374	active						374	active	moved	6.14	40	45	173		374	active				35			374	active					52		17	374
375	20										375						375	active						375	active	moved	3.8	30	35	288		375	active				42			375	active					45		25	375
376	30										376						376	active						376	active							376	active	moved	5.1	297	47			376	active					47		17	376
377	40										377						377	active						377	active							377	active				42			377	active					52		12	377
378		inactive				inactive					378	inactive					378	inactive						378	inactive							378	inactive							378	inactive								378
379	30										379						379	active						379	active							379	active				45			379	active					35		5	379
380	42		moved	7.42	66						380						380	active						380	active							380	active				82			380	active					72		30	380
381	32										381						381	active						381	active							381	active	moved	6.86	335	37	47		381	active					47		15	381
382	30										382						382	active	moved	4.74	45	300		382	active							382	active				52			382	active					42		12	382
383	40										383						383	active						383	active							383	active	moved	5.09	39	60	53		383	active					50		10	383
384	25										384						384	active						384	active							384	active				35			384	active	moved	2.79	324	50	37		12	384
385	35										385						385	active						385	active							385	active	moved	3.09	331	40	35		385	active					45		10	385
386	55										386						386	active						386	active							386	active				55			386	active					52		-3	386
387	35										387						387	active						387	active							387	active				50			387	active					45		10	387
388	50										388						388	active						388	active							388	active				52			388	active					57		7	388
389	30										389						389	active						389	active							389	active				45			389	active					45		15	389
390		inactive									390						390	active	moved	1.42	30	72		390	active							390	active				30			390	active					45			390
391	45										391						391	active						391	active							391	active				37			391	active	moved	1.45	78	42	45		0	391
392	35										392						392	active	moved	2.18	37	332		392	active							392	active				47			392	active					50		15	392
393		inactive									393						393	active						393	active							393	active				37			393	active					52			393
394	55										394						394	active	in progress	2.21	47	172		394	active							394	active				60			394	active					57		2	394
395	22										395						395	active						395	active							395	active	moved	2.04	120	32	30		395	active					55		33	395
396	27										396						396							396	inactive							396	not found							396	not found								396
397	17										397						397	inactive						397	inactive							397	inactive							397	inactive								397
398	25										398						398	active	moved	2.73	30	247		398	active							398	active				42			398	active					45		20	398
399	25										399						399	active						399	active							399	active				47			399	active					50		25	399
400	15										400						400	active						400	active							400	active	moved	1.43	315	45			400	active					45		30	400
401	52										401						401	active	in progress	3.69	40	166		401	active							401	active				52			401	active	moved	3.26	285	47	45		-7	401
402	32										402						402	active			32			402	active	moved	4.98	30	45	222		402	active	moved	4.41	44	32	35		402	active					42		10	402
403	25										403						403	active	moved	7.2	27	16		403	active							403	active	moved	2.15	334	27	37		403	active					37		12	403
404		inactive									404						404	inactive						404	inactive							404	inactive							404	inactive								404
405	40										405						405	active						405	active							405	active	moved	0.6	90	35	50		405	active					35		-5	405
406	32										406						406	active						406	active							406	active				35			406	active	moved	3.77	126	35	50		18	406
407	65										407						407	active	moved	3.21	35	61		407	active							407	active				40			407	active					45		-20	407
408	62										408						408	active						408	active							408	active				60			408	active					72		10	408
409	32										409						409	active						409	active							409	active	in progress	2.05	253	35	45		409	active					40		8	409
410		inactive									410	inactive					410	active	moved	3.81	40	312		410	active							410	active				55			410	active	moved	16.2	109	60	42			410
411	20										411						411	active						411	active							411	active				32			411	active					35		15	411
412	37										412						412	active						412	active							412	active				52			412	active					60		23	412
413	50										413						413	active						413	active							413	active				57			413	active					52		2	413
414											414						414	active						414	active							414	active				32			414	active	moved	1.77	5	42	37			414
415	55										415						415	active						415	active							415	inactive							415	active	moved	6.05	58	50	62		7	415
416		inactive				inactive					416	inactive					416	inactive						416	see number equivalent						94	416	inactive						94	416	inactive						94		416
417	47										417						417	active						417	active							417	active	moved	13.9	308	47	50		417	active					50		3	417
418	35										418						418	active	moved	1.79	25	245		418	active	moved	4.45	40	60	102		418	active				32			418	active	moved	13.8	303	40	45		10	418
419	45										419						419	active						419	active							419	active				42			419	active	moved	3.25	198	50	47		2	419
420	25										420						420	active						420	active	moved	6.92	23	37	43		420	active				25			420	active					25		0	420
421	30	inactive									421						421	active						421								421	active				40			421	active					45		15	421
422	25										422						422	active						422	active							422	active				30			422	active					35		10	422
423	40										423						423	active						423	active							423	active	moved	4.48	185	40	47		423	active	moved	5.49	354	40	45		5	423
424	40										424						424	active						424	active	moved	2.54	30	45	245		424	active				50			424	active					52		12	424
425	25										425						425	active						425	active							425	active				27			425	active	moved	0.76	304	47	37		12	425
426	42										426						426	active						426	active	moved	2.44	35	40	188		426	active				37			426	active	moved	3.8	15					426
427	20										427						427	active						427	active	moved						427	active	moved	1.48	59	25	27		427	active					30		10	427
428	42										428						428	active						428	active							428	inactive							428	active	moved	13.7	135	57	47		5	428
429	22										429						429	active						429	active							429	active				47			429	active	moved	1.1	227					429
430	50										430	inactive					430	active	moved	9.85	40	333		430	active							430	active				55			430	active					45		-5	430
431	40					inactive					431						431	active						431	active	moved	3.95	30	45	147		431	active				35			431	active					37		-3	431
432	40										432						432	active						432	active							432	active				35			432	inactive								432
433	30										433						433	active						433	active							433	active				37			433	active	moved	2.12	328	35	35		5	433
434	37										434						434	active						434	active							434	active				55			434	active	moved	9.55	35	55	45		8	434
435	17										435						435	active						435	active							435	active				50			435	active	moved	4.02	292	45	52		35	435
436	35										436						436	active						436	active							436	active				52			436	active	moved	2.67	28	55	42		7	436
437	30	newly detected									437						437	active						437	active							437	active				40			437	active					35		5	437
438	30	newly detected									438						438	active						438	active							438	active	moved	13.9	10	37	50		438	active					40		10	438
439	32	newly detected									439						439	non-existent						439	active	moved	7.15	35	40	295		439	active				37			439	active					45		13	439
440											440						440	active						440	active	moved	5.09	30	50	152		440	active				40			440	active					40			440
441											441						441	active						441	inactive							441	active	moved	2.45	316	35	32		441	active					45			441
442											442						442	active					156	442	see number equivalent						156	442	active				50		156	442	active					52	156		442
443											443						443	active						443	active							443	active				23			443	active	moved	3.23	29	35	30			443
444											444						444	not found					447	444	active							444	active				35			444	active	moved	7.17	38	42	35			444
445											445						445	active					213	445	see number equivalent						213	445	active	moved	7.13	71	40	50	213	445	active					45	213		445
446											446						446	active					313	446	see number equivalent						313	446	see number equivalent						313	446	active					50	313		446
447											447						447	not found						447	active							447								447	active					42			447
											448	newly detected					448	active						448	active							448	active				45			448	active					50			448
											449	newly detected					449	non-existent						449	active							449	active				32			449	active					35			449
											450	newly detected					450							450	active							450	not found							450	not found								450
											451	newly detected					451	active	moved	1.51	50	259	275	451	see number equivalent						275	451	active	in progress	2.41	33	37	52	275	451	active					45	275		451
											452	newly detected					452	non-existent						452	active							452								452	not found								452
											453	newly detected					453	active	moved	6.53	45	88		453	active	in progress	4.43	37	45	58		453	active				50			453	active					50			453
																	454	newly detected			40			454	active	moved	2.81	33	37	259		454	active	moved	7.07	185	30	32		454	active					35			454
																	455	newly detected			15			455	inactive							455	active				30			455	active					30			455
																	456	newly detected			45			456	active							456	active				55			456	active	moved	4.78	23	40	45			456
																	457	newly detected			25			457	active	moved	1.14	20	27	1.9		457	active				32			457	active					32			457
																	458	newly detected			35			458	active							458	active				35			458	active	moved	3.88	49	50	40			458
																	459	newly detected			22			459	active							459	active				30			459	active					27			459
																	460	newly detected			17			460	active							460	active				18			460	active					20			460
																	461	newly detected			35			461	active							461	active				32			461	active	moved	3.57	28	42	35			461
																	462	newly detected			20			462	dug or replant							462	inactive							462	inactive								462
																	463	newly detected			27			463	active							463	active	in progress	12.6	321	30	35		463	active					42			463
																	464	newly detected			12			464	active							464	active	moved	8.93	253	25			464	active	moved	7.85	147		47			464
																	465	newly detected			25			465	active	moved	3.87	27	30	118		465	active				37			465	active					37			465
																	466	newly detected			30			466	active	in progress	3.58	25	37	243		466	active				35			466	active					40			466
																	467	newly detected			35			467	active							467	active	moved	2.45	316	32	45		467	active					40			467
																								468								468	active				35			468	active	moved	6.88	178	55	35			468
																								469	newly detected							469	active				32			469	active					40			469
																								470	newly detected							470	inactive							470	active					30			470
																								471	newly detected							471	active				20			471	active					20			471
																								472	newly detected							472	active				22			472	active					20			472
																								473	newly detected							473	inactive							473	inactive								473
																								474	newly detected							474	active				25			474	active					25			474
																								475	newly detected							475	inactive							475	inactive								475
																								476	newly detected							476	active				37			476	active					37			476
																								477	newly detected							477	active				35			477	active					42			477
																								478	newly detected							478	active				17			478	active					20			478
																								479	newly detected							479	active				20			479	inactive								479
																								480	newly detected							480	active				32			480	active	moved	2.78	105	45	35			480
																																481	newly detected				25			481	active					37			481
																																482	newly detected	moved	3.79	181	42	45		482	active					47			482
																																483	newly detected				25			483	active					35			483
																																484	newly detected				35			484	inactive								484
																																485	newly detected				30			485	inactive								485
																																486	newly detected				30			486	inactive								486
																																487	newly detected				15			487	active					20			487
																																488	newly detected				25			488	active					45			488
																																489	newly detected				20			489	inactive								489
																								490	newly detected							490	active				15			490	inactive								490
																																491	newly detected				23			491	newly detected					30			491
																																								492	newly detected					30			492
																																								493	newly detected					25			493
																																								494	newly detected					15			494
																																								495	newly detected					20			495
																																								496	newly detected					25			496
																																								497	newly detected					20			497
																																								498	newly detected					30			498
[truncated: 66 more columns]
