# Supplementary material for: Biomantling and Bioturbation by Colonies of the Florida Harvester Ant, Pogonomyrmex badius
Source: PLoS One. 2015 Mar 20;10(3):e0120407. doi: 10.1371/journal.pone.0120407 (PMC4368782; doi:10.1371/journal.pone.0120407)
Supplement: S6 Table — (XLS) [file pone.0120407.s006.xls]

## Sheet: Spreadsheet150
Colony number	Nest disc area, cm2 at beginning of 2013
1
3
4	1589.62
5
6	1734.07
8	2374.62
10
11	1589.62
13	2826
14	1256
16	1734.07
17	2205.07
18	961.625
20	2374.62
21	1384.74
22	2122.64
23	803.84
24
25	2374.62
26	1074.66
28	1962.5
31	4069.44
32	1962.5
35	2374.62
37
38	2550.47
39	2826
42
43
44	2826
48	2826
49	706.5
50	1384.74
51
52	1384.74
54
55	961.625
57
58	706.5
59
60	803.84
61	1734.07
62	2122.64
64
65
66	1256
67	1256
69	1962.5
70	2826
72	2374.62
73	3316.62
74
75	1962.5
76	961.625
77	2826
80
82
83	2374.62
84
85	5671.62
86	2374.62
87	1962.5
88	2374.62
89
90	2374.62
92	1734.07
94
95
97	1589.62
98	1384.74
99
103	1074.66
104
105	1589.62
106
108
109	706.5
110
112	961.625
113	572.265
114	5024
115	1384.74
116	1384.74
117
119	1589.62
122	2122.64
124	1589.62
125	490.625
127	706.5
128	961.625
129	2374.62
130	1384.74
131	1256
132	1589.62
134	2122.64
135
136	706.5
138
139	2374.62
140
141	1384.74
142
143	1734.07
145	4415.62
146	1256
147
148	1256
150	1962.5
151	1962.5
152	3316.62
153
154	1962.5
155	961.625
156	1256
159
160	2374.62
162	4415.62
163	2374.62
164	2122.64
167
168	1384.74
169	3316.62
172	2122.64
173	3523.87
177
178
179	1074.66
180	706.5
183	1589.62
184	490.625
185
186	961.625
187	1074.66
188
189	490.625
191	5671.62
193	2374.62
194
195	1384.74
196
197	490.625
198	1962.5
200
201
202
203
204
205	961.625
206	1256
207	2374.62
208
209	1256
210
211	1256
212	1074.66
213
214	1962.5
215	1589.62
216	1589.62
217	2550.47
218	961.625
219	1256
220	1256
221	1734.07
222
223	706.5
224	706.5
225	961.625
226	1256
227	1256
228
229	1256
230	1384.74
231	2122.64
232	803.84
233
234
235	1256
236
237
238
239
240
241	706.5
242
243
244	1256
245	961.625
246	2374.62
247	2374.62
248	2122.64
249
250	314
251	1962.5
252	961.625
253	706.5
254	572.265
255	1256
256	961.625
257	1384.74
258	1384.74
259	1734.07
260	2550.47
261
262	1256
263	1734.07
264	1734.07
265	803.84
266	961.625
267	803.84
268	2122.64
269	572.265
270	314
271	961.625
272	961.625
273	572.265
274	1384.74
275
276	1589.62
277	1256
278	961.625
279	2205.07
280	1962.5
281	2374.62
282	1734.07
283	1734.07
284	1256
285
286	1589.62
287	1962.5
288
289	2374.62
290	1962.5
291	1384.74
292	1589.62
293	490.625
294	1256
295	1962.5
296	2374.62
297	1734.07
298	1074.66
299	1589.62
300	803.84
301	1962.5
302	1256
303
304
305	961.625
306	1589.62
307	1734.07
308	1962.5
309	1589.62
310	706.5
311
312	572.265
313
314	1589.62
315
316
317	2826
318	314
319	1256
320
321	961.625
322	1074.66
323	1256
324	706.5
325	706.5
326	961.625
327	1384.74
328	1589.62
329	1962.5
330
331	1734.07
332	803.84
333	2374.62
334	1734.07
335	490.625
336	1256
337	1074.66
338	1589.62
339
340	961.625
341	1589.62
342	1256
343	1256
344	1589.62
345	1589.62
346	1962.5
347
348	1962.5
349	490.625
350	1384.74
351
352	2374.62
353	2374.62
354	1962.5
355	961.625
356
357	314
358	2122.64
359
360	1384.74
361	1962.5
362	1589.62
363	1589.62
364	1384.74
365	2826
366	2826
367	1734.07
368	2374.62
369	1962.5
370	803.84
371
372	3316.62
373	2122.64
374	1384.74
375	1384.74
376	1734.07
377	2122.64
378
379	572.265
380	4415.62
381	1962.5
382	2374.62
383	1734.07
384	961.625
385	1589.62
386	1962.5
387	961.625
388	2550.47
389	1589.62
390	78.5
391	961.625
392	2122.64
393	2374.62
394	3017.54
395	1962.5
396
397
398	1256
399	2374.62
400	2122.64
401	1734.07
402	1256
403	961.625
404	803.84
405	803.84
406	176.625
407
408	2826
409	1074.66
410	706.5
411	314
412	2550.47
413	803.84
414	1256
415	490.625
416
417	1962.5
418	1589.62
419	1589.62
420	379.94
421	961.625
422	961.625
423	1256
424	1962.5
425	803.84
426	961.625
427
428	1074.66
429	1256
430	1589.62
431	1074.66
432	572.265
433	1256
434	1962.5
435	1962.5
436	1589.62
437
438	1074.66
439	1074.66
440	1256
441	1256
442	2550.47
443	706.5
444	1256
445	1962.5
446	1589.62
447	961.625
448	1589.62
449	1074.66
450	1589.62
451	1589.62
452
453	1962.5
454	1074.66
455
456	1734.07
457	706.5
458	1074.66
459	803.84
460	314
461	706.5
462	1589.62
463	1384.74
464	1589.62
465	706.5
466	961.625
467	1384.74
468
469	961.625
470
471	379.94
472	314
473
474	706.5
475
476	2374.62
477	1256
478
479
480	961.625
481	1384.74
482	961.625
483	490.625
484
485	572.265
486	961.625
487	78.5
488	803.84
489
490
491	176.625
492	572.265
493
494
495	113.04
496
497
498	706.5
