# Supplementary material for: Biomantling and Bioturbation by Colonies of the Florida Harvester Ant, Pogonomyrmex badius
Source: PLoS One. 2015 Mar 20;10(3):e0120407. doi: 10.1371/journal.pone.0120407 (PMC4368782; doi:10.1371/journal.pone.0120407)
Supplement: S7 Table — (XLS) [file pone.0120407.s007.xls]

## Sheet: simulation 1 colony 625 sq m 20 reps
year	generation of colony	Proportion of Area Disturbed	Total Chamber Area of Disturbed Soil (sq cm)	Depth Category 1	Depth Category 2	Depth Category 3	Depth Category 4	Depth Category 5	Depth Category 6	cumulative vol. depth 1	cumulative vol. depth 2	cumulative vol. depth 3	cumulative vol. depth 4	cumulative vol. depth 5	cumulative vol. depth 6	cumulative total soil deposited on surface	generation of colony, rep 2	Proportion of Area Disturbed	Total Chamber Area of Disturbed Soil (sq cm)	Depth Category 1	Depth Category 2	Depth Category 3	Depth Category 4	Depth Category 5	Depth Category 6	cumulative vol. depth 1	cumulative vol. depth 2	cumulative vol. depth 3	cumulative vol. depth 4	cumulative vol. depth 5	cumulative vol. depth 6	cumulative total soil deposited on surface	generation of colony, rep 3	Proportion of Area Disturbed	Total Chamber Area of Disturbed Soil (sq cm)	Depth Category 1	Depth Category 2	Depth Category 3	Depth Category 4	Depth Category 5	Depth Category 6	cumulative vol. depth 1	cumulative vol. depth 2	cumulative vol. depth 3	cumulative vol. depth 4	cumulative vol. depth 5	cumulative vol. depth 6	cumulative total soil deposited on surface	generation of colony, rep 4
0	1	0	262.389	0	0	0	0	0	0	0	0	0	0	0	0	262.389		0	262.389	0	0	0	0	0	0	0	0	0	0	0	0	262.389		0	262.389	0	0	0	0	0	0	0	0	0	0	0	0	262.389
1	1	0.0001	2416.65	1822.77	317.109	176.294	51.8338	48.643	0	1822.77	317.109	176.294	51.8338	48.643	0	2679.04		0	525.025	525.025	0	0	0	0	0	525.025	0	0	0	0	0	787.414		0	670.786	670.786	0	0	0	0	0	670.786	0	0	0	0	0	933.175
2	1	0.0004	4570.91	3321.62	665.046	292.297	170.213	121.737	0	5144.39	982.155	468.59	222.047	170.38	0	7249.95		0.0001	787.662	787.662	0	0	0	0	0	1312.69	0	0	0	0	0	1575.08		0.0001	1079.18	897.689	64.0807	117.414	0	0	0	1568.47	64.0807	117.414	0	0	0	2012.36
3	1	0.0008	4570.91	3321.62	665.046	292.297	170.213	121.737	0	8466	1647.2	760.887	392.261	292.117	0	11820.9		0.0002	1050.3	877.08	56.455	116.763	0	0	0	2189.77	56.455	116.763	0	0	0	2625.37		0.0002	1487.58	1198.41	155.751	133.426	0	0	0	2766.88	219.831	250.84	0	0	0	3499.94
4	1	0.0012	4570.91	3321.62	665.046	292.297	170.213	121.737	0	11787.6	2312.25	1053.18	562.474	413.855	0	16391.8		0.0004	1312.93	1068.34	119.088	125.508	0	0	0	3258.1	175.543	242.272	0	0	0	3938.31		0.0004	1895.98	1467.9	229.186	150.671	18.9883	29.2323	0	4234.78	449.018	401.511	18.9883	29.2323	0	5395.92
5	1	0.0016	4570.91	3321.62	665.046	292.297	170.213	121.737	0	15109.2	2977.29	1345.48	732.688	535.592	0	20962.7		0.0005	1575.57	1264.39	173.431	137.748	0	0	0	4522.5	348.974	380.02	0	0	0	5513.88		0.0006	2304.38	1745.69	298.439	170.586	45.0714	44.5893	0	5980.47	747.457	572.097	64.0596	73.8216	0	7700.3
6	1	0.002	4570.91	3321.62	665.046	292.297	170.213	121.737	0	18430.8	3642.34	1637.78	902.901	657.329	0	25533.6		0.0007	1838.21	1429.08	219.143	148.009	15.0258	26.9476	0	5951.58	568.117	528.029	15.0258	26.9476	0	7352.09		0.0008	2712.77	2026.99	365.876	191.647	69.1456	59.1187	0	8007.46	1113.33	763.744	133.205	132.94	0	10413.1
7	1	0.0023	4570.91	3321.62	665.046	292.297	170.213	121.737	0	21752.5	4307.39	1930.07	1073.11	779.066	0	30104.5		0.0009	2100.84	1606.64	264.243	160.461	32.4229	37.0803	0	7558.22	832.359	688.489	47.4487	64.0278	0	9452.93		0.0012	3121.17	2310.12	432.364	213.306	92.1704	73.2157	0	10317.6	1545.7	977.05	225.376	206.156	0	13534.2
8	1	0.0027	4570.91	3321.62	665.046	292.297	170.213	121.737	0	25074.1	4972.43	2222.37	1243.33	900.803	0	34675.4		0.0011	2363.48	1786.24	308.282	173.581	48.6476	46.73	0	9344.45	1140.64	862.071	96.0962	110.758	0	11816.4		0.0014	3121.17	2310.12	432.364	213.306	92.1704	73.2157	0	12627.7	1978.06	1190.36	317.546	279.372	0	16655.4
9	1	0.0031	4570.91	3321.62	665.046	292.297	170.213	121.737	0	28395.7	5637.48	2514.67	1413.54	1022.54	0	39246.3		0.0013	2363.48	1786.24	308.282	173.581	48.6476	46.73	0	11130.7	1448.92	1035.65	144.744	157.488	0	14179.9		0.0017	3121.17	2310.12	432.364	213.306	92.1704	73.2157	0	14937.8	2410.42	1403.66	409.716	352.587	0	19776.6
10	1	0.0035	4570.91	3321.62	665.046	292.297	170.213	121.737	0	31717.3	6302.53	2806.96	1583.75	1144.28	0	43817.2		0.0015	2363.48	1786.24	308.282	173.581	48.6476	46.73	0	12916.9	1757.21	1209.23	193.391	204.218	0	16543.4		0.0019	3121.17	2310.12	432.364	213.306	92.1704	73.2157	0	17247.9	2842.79	1616.97	501.887	425.803	0	22897.8
11	1	0.0039	4570.91	3321.62	665.046	292.297	170.213	121.737	0	35038.9	6967.57	3099.26	1753.97	1266.01	0	48388.1		0.0016	2363.48	1786.24	308.282	173.581	48.6476	46.73	0	14703.2	2065.49	1382.82	242.039	250.948	0	18906.8		0.0021	3121.17	2310.12	432.364	213.306	92.1704	73.2157	0	19558	3275.15	1830.27	594.057	499.019	0	26018.9
12	1	0.0043	4570.91	3321.62	665.046	292.297	170.213	121.737	0	38360.5	7632.62	3391.56	1924.18	1387.75	0	52959		0.0018	2363.48	1786.24	308.282	173.581	48.6476	46.73	0	16489.4	2373.77	1556.4	290.687	297.678	0	21270.3		0.0024	3121.17	2310.12	432.364	213.306	92.1704	73.2157	0	21868.2	3707.52	2043.58	686.228	572.234	0	29140.1
13	1	0.0047	4570.91	3321.62	665.046	292.297	170.213	121.737	0	41682.2	8297.66	3683.85	2094.4	1509.49	0	57529.9		0.0022	2363.48	1786.24	308.282	173.581	48.6476	46.73	0	18275.6	2682.05	1729.98	339.334	344.408	0	23633.8		0.0028	3121.17	2310.12	432.364	213.306	92.1704	73.2157	0	24178.3	4139.88	2256.89	778.398	645.45	0	32261.3
14	1	0.0051	4570.91	3321.62	665.046	292.297	170.213	121.737	0	45003.8	8962.71	3976.15	2264.61	1631.23	0	62100.9		0.0024	2363.48	1786.24	308.282	173.581	48.6476	46.73	0	20061.9	2990.33	1903.56	387.982	391.138	0	25997.3		0.003	3121.17	2310.12	432.364	213.306	92.1704	73.2157	0	26488.4	4572.24	2470.19	870.568	718.666	0	35382.4
15	1	0.0055	4570.91	3321.62	665.046	292.297	170.213	121.737	0	48325.4	9627.76	4268.45	2434.82	1752.96	0	66671.8		0.0026	2363.48	1786.24	308.282	173.581	48.6476	46.73	0	21848.1	3298.62	2077.14	436.629	437.868	0	28360.8		0.0032	3121.17	2310.12	432.364	213.306	92.1704	73.2157	0	28798.5	5004.61	2683.5	962.739	791.882	0	38503.6
16	1	0.0059	4570.91	3321.62	665.046	292.297	170.213	121.737	0	51647	10292.8	4560.74	2605.04	1874.7	0	71242.7		0.0027	2363.48	1786.24	308.282	173.581	48.6476	46.73	0	23634.4	3606.9	2250.72	485.277	484.597	0	30724.2		0.0035	3121.17	2310.12	432.364	213.306	92.1704	73.2157	0	31108.6	5436.97	2896.8	1054.91	865.097	0	41624.8
17	1	0.0062	4570.91	3321.62	665.046	292.297	170.213	121.737	0	54968.6	10957.8	4853.04	2775.25	1996.44	0	75813.6		0.0029	2363.48	1786.24	308.282	173.581	48.6476	46.73	0	25420.6	3915.18	2424.3	533.924	531.327	0	33087.7		0.0037	3121.17	2310.12	432.364	213.306	92.1704	73.2157	0	33418.7	5869.33	3110.11	1147.08	938.313	0	44746
18	1	0.0065	4570.91	3321.62	665.046	292.297	170.213	121.737	0	58290.2	11622.9	5145.34	2945.46	2118.18	0	80384.5		0.0031	2363.48	1786.24	308.282	173.581	48.6476	46.73	0	27206.8	4223.46	2597.89	582.572	578.057	0	35451.2		0.0038	3121.17	2310.12	432.364	213.306	92.1704	73.2157	0	35728.8	6301.7	3323.42	1239.25	1011.53	0	47867.1
19	1	0.0069	4570.91	3321.62	665.046	292.297	170.213	121.737	0	61611.8	12287.9	5437.63	3115.68	2239.91	0	84955.4		0.0031	262.389	0	0	0	0	0	0	27206.8	4223.46	2597.89	582.572	578.057	0	35713.6		0.0039	3121.17	2310.12	432.364	213.306	92.1704	73.2157	0	38039	6734.06	3536.72	1331.42	1084.74	0	50988.3
20	1	0.0071	4570.91	3321.62	665.046	292.297	170.213	121.737	0	64933.5	12953	5729.93	3285.89	2361.65	0	89526.3		0.0032	516.952	516.952	0	0	0	0	0	27723.8	4223.46	2597.89	582.572	578.057	0	36230.6		0.0043	3121.17	2310.12	432.364	213.306	92.1704	73.2157	0	40349.1	7166.43	3750.03	1423.59	1157.96	0	54109.5
21	2	0.0071	262.389	0	0	0	0	0	0	64933.5	12953	5729.93	3285.89	2361.65	0	89788.7		0.0033	771.515	771.515	0	0	0	0	0	28495.3	4223.46	2597.89	582.572	578.057	0	37002.1		0.0046	3121.17	2310.12	432.364	213.306	92.1704	73.2157	0	42659.2	7598.79	3963.33	1515.76	1231.18	0	57230.6
22	2	0.0072	471.535	471.535	0	0	0	0	0	65405	12953	5729.93	3285.89	2361.65	0	90260.2		0.0033	1026.08	859.923	49.8479	116.307	0	0	0	29355.2	4273.31	2714.19	582.572	578.057	0	38028.1		0.0048	3121.17	2310.12	432.364	213.306	92.1704	73.2157	0	44969.3	8031.15	4176.64	1607.93	1304.39	0	60351.8
23	2	0.0073	680.682	680.682	0	0	0	0	0	66085.7	12953	5729.93	3285.89	2361.65	0	90940.9		0.0035	1280.64	1044.47	111.996	124.176	0	0	0	30399.7	4385.31	2838.37	582.572	578.057	0	39308.8		0.0051	3121.17	2310.12	432.364	213.306	92.1704	73.2157	0	47279.4	8463.52	4389.95	1700.1	1377.61	0	63473
24	2	0.0074	889.829	766.45	7.41977	115.959	0	0	0	66852.1	12960.4	5845.89	3285.89	2361.65	0	91830.7		0.0037	1535.2	1234.09	165.372	135.743	0	0	0	31633.8	4550.68	2974.11	582.572	578.057	0	40844		0.0055	3121.17	2310.12	432.364	213.306	92.1704	73.2157	0	49589.5	8895.88	4603.25	1792.27	1450.82	0	66594.2
25	2	0.0075	1098.98	911.891	69.1646	117.92	0	0	0	67764	13029.6	5963.81	3285.89	2361.65	0	92929.7		0.0038	1789.77	1396.66	210.655	145.819	11.6294	25.0014	0	33030.5	4761.33	3119.93	594.201	603.059	0	42633.8		0.0055	262.389	0	0	0	0	0	0	49589.5	8895.88	4603.25	1792.27	1450.82	0	66856.5
26	2	0.0076	1308.12	1064.78	118.038	125.307	0	0	0	68828.8	13147.6	6089.11	3285.89	2361.65	0	94237.8		0.0039	1789.77	1396.66	210.655	145.819	11.6294	25.0014	0	34427.1	4971.99	3265.75	605.831	628.06	0	44423.5		0.0056	657.723	657.723	0	0	0	0	0	50247.3	8895.88	4603.25	1792.27	1450.82	0	67514.3
27	2	0.0078	1517.27	1220.64	161.764	134.864	0	0	0	70049.4	13309.4	6223.98	3285.89	2361.65	0	95755.1		0.004	1789.77	1396.66	210.655	145.819	11.6294	25.0014	0	35823.8	5182.64	3411.57	617.46	653.062	0	46213.3		0.0057	1053.06	879.042	57.1949	116.821	0	0	0	51126.3	8953.08	4720.07	1792.27	1450.82	0	68567.3
28	2	0.0079	1517.27	1220.64	161.764	134.864	0	0	0	71270.1	13471.1	6358.84	3285.89	2361.65	0	97272.4		0.0041	1789.77	1396.66	210.655	145.819	11.6294	25.0014	0	37220.4	5393.3	3557.39	629.09	678.063	0	48003.1		0.0058	1448.39	1169.1	147.729	131.563	0	0	0	52295.4	9100.81	4851.64	1792.27	1450.82	0	70015.7
29	2	0.0081	1517.27	1220.64	161.764	134.864	0	0	0	72490.7	13632.9	6493.71	3285.89	2361.65	0	98789.6		0.0042	1789.77	1396.66	210.655	145.819	11.6294	25.0014	0	38617.1	5603.96	3703.21	640.719	703.064	0	49792.8		0.006	1843.73	1432.78	220.106	148.261	15.4083	27.1675	0	53728.2	9320.91	4999.9	1807.68	1477.99	0	71859.4
30	2	0.0083	1517.27	1220.64	161.764	134.864	0	0	0	73711.4	13794.7	6628.57	3285.89	2361.65	0	100307		0.0043	1789.77	1396.66	210.655	145.819	11.6294	25.0014	0	40013.8	5814.61	3849.03	652.349	728.066	0	51582.6		0.0062	2239.06	1700.96	287.52	167.302	41.0728	42.2045	0	55429.2	9608.43	5167.2	1848.75	1520.19	0	74098.5
31	2	0.0084	1517.27	1220.64	161.764	134.864	0	0	0	74932	13956.4	6763.43	3285.89	2361.65	0	101824		0.0045	1789.77	1396.66	210.655	145.819	11.6294	25.0014	0	41410.4	6025.27	3994.85	663.978	753.067	0	53372.4		0.0064	2634.4	1972.83	353.025	187.548	64.6258	56.3716	0	57402	9961.46	5354.75	1913.38	1576.57	0	76732.9
32	2	0.0086	1517.27	1220.64	161.764	134.864	0	0	0	76152.6	14118.2	6898.3	3285.89	2361.65	0	103341		0.0046	1789.77	1396.66	210.655	145.819	11.6294	25.0014	0	42807.1	6235.92	4140.66	675.607	778.069	0	55162.1		0.0067	3029.73	2246.61	417.535	208.42	87.0795	70.0859	0	59648.6	10379	5563.17	2000.46	1646.65	0	79762.6
33	2	0.0086	1517.27	1220.64	161.764	134.864	0	0	0	77373.3	14280	7033.16	3285.89	2361.65	0	104859		0.0047	1789.77	1396.66	210.655	145.819	11.6294	25.0014	0	44203.7	6446.58	4286.48	687.237	803.07	0	56951.9		0.0069	3425.07	2521.52	481.463	229.66	108.888	83.5345	0	62170.1	10860.5	5792.83	2109.35	1730.19	0	83187.7
34	2	0.0088	1517.27	1220.64	161.764	134.864	0	0	0	78593.9	14441.7	7168.03	3285.89	2361.65	0	106376		0.0049	1789.77	1396.66	210.655	145.819	11.6294	25.0014	0	45600.4	6657.23	4432.3	698.866	828.072	0	58741.7		0.0071	3425.07	2521.52	481.463	229.66	108.888	83.5345	0	64691.6	11341.9	6022.49	2218.24	1813.72	0	86612.8
35	2	0.009	1517.27	1220.64	161.764	134.864	0	0	0	79814.6	14603.5	7302.89	3285.89	2361.65	0	107893		0.005	1789.77	1396.66	210.655	145.819	11.6294	25.0014	0	46997.1	6867.89	4578.12	710.496	853.073	0	60531.4		0.0073	3425.07	2521.52	481.463	229.66	108.888	83.5345	0	67213.1	11823.4	6252.15	2327.12	1897.26	0	90037.8
36	2	0.0091	1517.27	1220.64	161.764	134.864	0	0	0	81035.2	14765.2	7437.75	3285.89	2361.65	0	109411		0.0051	1789.77	1396.66	210.655	145.819	11.6294	25.0014	0	48393.7	7078.54	4723.94	722.125	878.074	0	62321.2		0.0076	3425.07	2521.52	481.463	229.66	108.888	83.5345	0	69734.7	12304.8	6481.81	2436.01	1980.79	0	93462.9
37	2	0.0092	1517.27	1220.64	161.764	134.864	0	0	0	82255.9	14927	7572.62	3285.89	2361.65	0	110928		0.0052	1789.77	1396.66	210.655	145.819	11.6294	25.0014	0	49790.4	7289.2	4869.76	733.755	903.076	0	64111		0.008	3425.07	2521.52	481.463	229.66	108.888	83.5345	0	72256.2	12786.3	6711.47	2544.9	2064.32	0	96888
38	2	0.0093	1517.27	1220.64	161.764	134.864	0	0	0	83476.5	15088.8	7707.48	3285.89	2361.65	0	112445		0.0053	1789.77	1396.66	210.655	145.819	11.6294	25.0014	0	51187.1	7499.85	5015.58	745.384	928.077	0	65900.7		0.0082	3425.07	2521.52	481.463	229.66	108.888	83.5345	0	74777.7	13267.8	6941.12	2653.79	2147.86	0	100313
39	2	0.0095	1517.27	1220.64	161.764	134.864	0	0	0	84697.1	15250.5	7842.35	3285.89	2361.65	0	113962		0.0054	1789.77	1396.66	210.655	145.819	11.6294	25.0014	0	52583.7	7710.51	5161.4	757.013	953.079	0	67690.5		0.0084	3425.07	2521.52	481.463	229.66	108.888	83.5345	0	77299.2	13749.2	7170.78	2762.68	2231.39	0	103738
40	2	0.0096	1517.27	1220.64	161.764	134.864	0	0	0	85917.8	15412.3	7977.21	3285.89	2361.65	0	115480		0.0055	1789.77	1396.66	210.655	145.819	11.6294	25.0014	0	53980.4	7921.16	5307.22	768.643	978.08	0	69480.3		0.0087	3425.07	2521.52	481.463	229.66	108.888	83.5345	0	79820.7	14230.7	7400.44	2871.57	2314.93	0	107163
41	2	0.0097	1517.27	1220.64	161.764	134.864	0	0	0	87138.4	15574.1	8112.07	3285.89	2361.65	0	116997		0.0055	262.389	0	0	0	0	0	0	53980.4	7921.16	5307.22	768.643	978.08	0	69742.6		0.0089	3425.07	2521.52	481.463	229.66	108.888	83.5345	0	82342.3	14712.2	7630.1	2980.45	2398.46	0	110588
42	2	0.0099	1517.27	1220.64	161.764	134.864	0	0	0	88359.1	15735.8	8246.94	3285.89	2361.65	0	118514		0.0056	995.077	838.153	41.0621	115.862	0	0	0	54818.5	7962.23	5423.08	768.643	978.08	0	70737.7		0.0091	3425.07	2521.52	481.463	229.66	108.888	83.5345	0	84863.8	15193.6	7859.76	3089.34	2482	0	114013
43	2	0.01	1517.27	1220.64	161.764	134.864	0	0	0	89579.7	15897.6	8381.8	3285.89	2361.65	0	120031		0.0057	1727.77	1355.36	199.69	143.081	7.16987	22.4641	0	56173.9	8161.92	5566.16	775.813	1000.54	0	72465.5		0.0094	3425.07	2521.52	481.463	229.66	108.888	83.5345	0	87385.3	15675.1	8089.42	3198.23	2565.53	0	117438
44	2	0.0102	1517.27	1220.64	161.764	134.864	0	0	0	90800.3	16059.4	8516.67	3285.89	2361.65	0	121549		0.0059	2460.45	1852.9	324.362	178.54	54.4387	50.2107	0	58026.8	8486.28	5744.7	830.251	1050.75	0	74925.9		0.0096	3425.07	2521.52	481.463	229.66	108.888	83.5345	0	89906.8	16156.5	8319.08	3307.12	2649.07	0	120863
45	2	0.0103	1517.27	1220.64	161.764	134.864	0	0	0	92021	16221.1	8651.53	3285.89	2361.65	0	123066		0.0063	3193.14	2360.14	444.015	217.164	96.1558	75.6702	0	60386.9	8930.29	5961.86	926.407	1126.43	0	78119.1		0.0096	262.389	0	0	0	0	0	0	89906.8	16156.5	8319.08	3307.12	2649.07	0	121126
46	3	0.0103	262.389	0	0	0	0	0	0	92021	16221.1	8651.53	3285.89	2361.65	0	123328		0.0065	3193.14	2360.14	444.015	217.164	96.1558	75.6702	0	62747.1	9374.31	6179.03	1022.56	1202.1	0	81312.2		0.0097	1709.58	1343.29	196.449	142.292	5.83521	21.7089	0	91250.1	16353	8461.37	3312.95	2670.78	0	122835
47	3	0.0104	674.42	674.42	0	0	0	0	0	92695.4	16221.1	8651.53	3285.89	2361.65	0	124003		0.0067	3193.14	2360.14	444.015	217.164	96.1558	75.6702	0	65107.2	9818.32	6396.19	1118.72	1277.77	0	84505.4		0.0101	3156.77	2334.85	438.129	215.213	94.1439	74.4307	0	93585	16791.1	8676.59	3407.1	2745.21	0	125992
48	3	0.0105	1086.45	902.896	65.96	117.595	0	0	0	93598.3	16287.1	8769.12	3285.89	2361.65	0	125089		0.0069	3193.14	2360.14	444.015	217.164	96.1558	75.6702	0	67467.3	10262.3	6613.36	1214.87	1353.44	0	87698.5		0.0105	4603.96	3344.74	670.319	294.118	171.957	122.829	0	96929.7	17461.4	8970.71	3579.06	2868.03	0	130596
49	3	0.0107	1498.48	1206.57	157.965	133.951	0	0	0	94804.9	16445	8903.08	3285.89	2361.65	0	126588		0.0071	3193.14	2360.14	444.015	217.164	96.1558	75.6702	0	69827.5	10706.4	6830.52	1311.03	1429.11	0	90891.6		0.0108	4603.96	3344.74	670.319	294.118	171.957	122.829	0	100274	18131.8	9264.82	3751.01	2990.86	0	135200
50	3	0.0109	1910.51	1477.69	231.701	151.348	19.9714	29.8015	0	96282.6	16676.7	9054.42	3305.86	2391.45	0	128498		0.0073	3193.14	2360.14	444.015	217.164	96.1558	75.6702	0	72187.6	11150.4	7047.68	1407.19	1504.78	0	94084.8		0.0112	4603.96	3344.74	670.319	294.118	171.957	122.829	0	103619	18802.1	9558.94	3922.97	3113.69	0	139804
51	3	0.0111	2322.54	1758.15	301.469	171.505	46.1748	45.249	0	98040.7	16978.2	9225.93	3352.04	2436.7	0	130821		0.0075	3193.14	2360.14	444.015	217.164	96.1558	75.6702	0	74547.7	11594.4	7264.85	1503.34	1580.45	0	97277.9		0.0115	4603.96	3344.74	670.319	294.118	171.957	122.829	0	106964	19472.4	9853.06	4094.93	3236.52	0	144408
52	3	0.0112	2734.58	2042.06	369.445	192.791	70.3961	59.88	0	100083	17347.7	9418.72	3422.43	2496.58	0	133555		0.0078	3193.14	2360.14	444.015	217.164	96.1558	75.6702	0	76907.9	12038.4	7482.01	1599.5	1656.12	0	100471		0.0118	4603.96	3344.74	670.319	294.118	171.957	122.829	0	110309	20142.7	10147.2	4266.88	3359.35	0	149012
53	3	0.0114	2734.58	2042.06	369.445	192.791	70.3961	59.88	0	102125	17717.1	9611.51	3492.83	2556.46	0	136290		0.0081	3193.14	2360.14	444.015	217.164	96.1558	75.6702	0	79268	12482.4	7699.18	1695.65	1731.79	0	103664		0.0122	4603.96	3344.74	670.319	294.118	171.957	122.829	0	113653	20813	10441.3	4438.84	3482.18	0	153616
54	3	0.0118	2734.58	2042.06	369.445	192.791	70.3961	59.88	0	104167	18086.5	9804.3	3563.22	2616.34	0	139024		0.0085	3193.14	2360.14	444.015	217.164	96.1558	75.6702	0	81628.2	12926.4	7916.34	1791.81	1807.46	0	106857		0.0126	4603.96	3344.74	670.319	294.118	171.957	122.829	0	116998	21483.4	10735.4	4610.8	3605.01	0	158220
55	3	0.012	2734.58	2042.06	369.445	192.791	70.3961	59.88	0	106209	18456	9997.09	3633.62	2676.22	0	141759		0.0087	3193.14	2360.14	444.015	217.164	96.1558	75.6702	0	83988.3	13370.4	8133.51	1887.97	1883.13	0	110050		0.013	4603.96	3344.74	670.319	294.118	171.957	122.829	0	120343	22153.7	11029.5	4782.75	3727.83	0	162824
56	3	0.0123	2734.58	2042.06	369.445	192.791	70.3961	59.88	0	108251	18825.4	10189.9	3704.02	2736.1	0	144494		0.0089	3193.14	2360.14	444.015	217.164	96.1558	75.6702	0	86348.4	13814.5	8350.67	1984.12	1958.8	0	113244		0.0133	4603.96	3344.74	670.319	294.118	171.957	122.829	0	123688	22824	11323.6	4954.71	3850.66	0	167428
57	3	0.0126	2734.58	2042.06	369.445	192.791	70.3961	59.88	0	110293	19194.9	10382.7	3774.41	2795.98	0	147228		0.0093	3193.14	2360.14	444.015	217.164	96.1558	75.6702	0	88708.6	14258.5	8567.83	2080.28	2034.47	0	116437		0.0136	4603.96	3344.74	670.319	294.118	171.957	122.829	0	127032	23494.3	11617.8	5126.67	3973.49	0	172032
58	3	0.0129	2734.58	2042.06	369.445	192.791	70.3961	59.88	0	112335	19564.3	10575.5	3844.81	2855.86	0	149963		0.0095	3193.14	2360.14	444.015	217.164	96.1558	75.6702	0	91068.7	14702.5	8785	2176.43	2110.14	0	119630		0.014	4603.96	3344.74	670.319	294.118	171.957	122.829	0	130377	24164.6	11911.9	5298.62	4096.32	0	176636
59	3	0.013	2734.58	2042.06	369.445	192.791	70.3961	59.88	0	114377	19933.8	10768.3	3915.2	2915.74	0	152697		0.0098	3193.14	2360.14	444.015	217.164	96.1558	75.6702	0	93428.8	15146.5	9002.16	2272.59	2185.81	0	122823		0.0144	4603.96	3344.74	670.319	294.118	171.957	122.829	0	133722	24834.9	12206	5470.58	4219.15	0	181240
60	3	0.013	2734.58	2042.06	369.445	192.791	70.3961	59.88	0	116419	20303.2	10961	3985.6	2975.62	0	155432		0.01	3193.14	2360.14	444.015	217.164	96.1558	75.6702	0	95789	15590.5	9219.33	2368.74	2261.48	0	126016		0.0144	262.389	0	0	0	0	0	0	133722	24834.9	12206	5470.58	4219.15	0	181502
61	3	0.0132	2734.58	2042.06	369.445	192.791	70.3961	59.88	0	118461	20672.7	11153.8	4056	3035.5	0	158167		0.0103	3193.14	2360.14	444.015	217.164	96.1558	75.6702	0	98149.1	16034.5	9436.49	2464.9	2337.15	0	129209		0.0145	1119.28	926.521	74.2729	118.483	0	0	0	134648	24909.2	12324.5	5470.58	4219.15	0	182621
62	3	0.0133	2734.58	2042.06	369.445	192.791	70.3961	59.88	0	120503	21042.1	11346.6	4126.39	3095.38	0	160901		0.0105	3193.14	2360.14	444.015	217.164	96.1558	75.6702	0	100509	16478.6	9653.65	2561.06	2412.82	0	132402		0.0147	1976.17	1522.02	243.001	154.444	24.3502	32.3467	0	136170	25152.2	12478.9	5494.93	4251.5	0	184598
63	3	0.0135	2734.58	2042.06	369.445	192.791	70.3961	59.88	0	122545	21411.6	11539.4	4196.79	3155.26	0	163636		0.0105	262.389	0	0	0	0	0	0	100509	16478.6	9653.65	2561.06	2412.82	0	132665		0.0151	2833.05	2110.23	385.533	197.978	76.0105	63.305	0	138281	25537.8	12676.9	5570.94	4314.8	0	187431
64	3	0.0139	2734.58	2042.06	369.445	192.791	70.3961	59.88	0	124588	21781	11732.2	4267.18	3215.14	0	166370		0.0107	1192.04	979.389	91.8353	120.818	0	0	0	101489	16570.4	9774.47	2561.06	2412.82	0	133857		0.0154	3689.94	2706.13	524.079	244.027	123.261	92.4466	0	140987	26061.8	12920.9	5694.2	4407.25	0	191120
65	3	0.0141	2734.58	2042.06	369.445	192.791	70.3961	59.88	0	126630	22150.4	11925	4337.58	3275.02	0	169105		0.0108	2121.7	1620.84	267.771	161.483	33.7462	37.8609	0	103109	16838.2	9935.95	2594.8	2450.68	0	135979		0.0158	4546.83	3304.77	661.205	290.97	168.943	120.942	0	144291	26723	13211.9	5863.15	4528.19	0	195667
66	3	0.0143	2734.58	2042.06	369.445	192.791	70.3961	59.88	0	128672	22519.9	12117.8	4407.98	3334.9	0	171839		0.0111	3051.35	2261.62	421.044	209.573	88.286	70.827	0	105371	17259.2	10145.5	2683.09	2521.51	0	139030		0.0162	4546.83	3304.77	661.205	290.97	168.943	120.942	0	147596	27384.2	13502.9	6032.09	4649.13	0	200214
67	3	0.0145	2734.58	2042.06	369.445	192.791	70.3961	59.88	0	130714	22889.3	12310.6	4478.37	3394.78	0	174574		0.0114	3981	2909.27	570.762	259.905	138.895	102.174	0	108280	17830	10405.4	2821.98	2623.68	0	143011		0.0166	4546.83	3304.77	661.205	290.97	168.943	120.942	0	150901	28045.4	13793.8	6201.03	4770.07	0	204761
68	3	0.0147	2734.58	2042.06	369.445	192.791	70.3961	59.88	0	132756	23258.8	12503.4	4548.77	3454.66	0	177309		0.0118	4910.66	3559.38	719.203	311.043	188.09	132.938	0	111840	18549.2	10716.5	3010.07	2756.62	0	147922		0.0171	4546.83	3304.77	661.205	290.97	168.943	120.942	0	154206	28706.7	14084.8	6369.97	4891.01	0	209308
69	4	0.0147	262.389	0	0	0	0	0	0	132756	23258.8	12503.4	4548.77	3454.66	0	177571		0.0123	5840.31	4210.66	867.039	362.562	236.618	163.428	0	116050	19416.2	11079	3246.69	2920.05	0	153762		0.0175	4546.83	3304.77	661.205	290.97	168.943	120.942	0	157511	29367.9	14375.8	6538.92	5011.96	0	213855
70	4	0.0148	1057.3	882.062	58.3277	116.911	0	0	0	133638	23317.1	12620.3	4548.77	3454.66	0	178628		0.0128	5840.31	4210.66	867.039	362.562	236.618	163.428	0	120261	20283.2	11441.6	3483.31	3083.47	0	159602		0.0179	4546.83	3304.77	661.205	290.97	168.943	120.942	0	160815	30029.1	14666.8	6707.86	5132.9	0	218401
71	4	0.0149	1852.21	1438.48	221.585	148.649	15.9948	27.5049	0	135076	23538.7	12768.9	4564.76	3482.16	0	180480		0.0132	5840.31	4210.66	867.039	362.562	236.618	163.428	0	124472	21150.3	11804.2	3719.93	3246.9	0	165443		0.0182	4546.83	3304.77	661.205	290.97	168.943	120.942	0	164120	30690.3	14957.7	6876.8	5253.84	0	222948
72	4	0.0151	2647.12	1981.62	355.114	188.212	65.3626	56.8189	0	137058	23893.8	12957.1	4630.13	3538.98	0	183128		0.0136	5840.31	4210.66	867.039	362.562	236.618	163.428	0	128682	22017.3	12166.7	3956.55	3410.33	0	171283		0.0186	4546.83	3304.77	661.205	290.97	168.943	120.942	0	167425	31351.5	15248.7	7045.74	5374.78	0	227495
73	4	0.0153	3442.04	2533.34	484.198	230.577	109.814	84.1076	0	139591	24378	13187.7	4739.94	3623.09	0	186570		0.014	5840.31	4210.66	867.039	362.562	236.618	163.428	0	132893	22884.4	12529.3	4193.17	3573.76	0	177123		0.0188	4546.83	3304.77	661.205	290.97	168.943	120.942	0	170730	32012.7	15539.7	7214.69	5495.72	0	232042
74	4	0.0157	4236.95	3088.09	611.716	273.93	152.535	110.683	0	142679	24989.7	13461.7	4892.47	3733.77	0	190807		0.0144	5840.31	4210.66	867.039	362.562	236.618	163.428	0	137104	23751.4	12891.8	4429.78	3737.19	0	182963		0.0191	4546.83	3304.77	661.205	290.97	168.943	120.942	0	174034	32673.9	15830.6	7383.63	5616.67	0	236589
75	4	0.0161	5031.86	3644.24	738.503	317.744	194.446	136.925	0	146324	25728.2	13779.4	5086.92	3870.7	0	195838		0.015	5840.31	4210.66	867.039	362.562	236.618	163.428	0	141314	24618.4	13254.4	4666.4	3900.61	0	188804		0.0196	4546.83	3304.77	661.205	290.97	168.943	120.942	0	177339	33335.1	16121.6	7552.57	5737.61	0	241136
76	4	0.0165	5031.86	3644.24	738.503	317.744	194.446	136.925	0	149968	26466.7	14097.1	5281.37	4007.62	0	200870		0.0155	5840.31	4210.66	867.039	362.562	236.618	163.428	0	145525	25485.5	13617	4903.02	4064.04	0	194644		0.0199	4546.83	3304.77	661.205	290.97	168.943	120.942	0	180644	33996.3	16412.6	7721.51	5858.55	0	245682
77	4	0.017	5031.86	3644.24	738.503	317.744	194.446	136.925	0	153612	27205.2	14414.9	5475.81	4144.55	0	205902		0.016	5840.31	4210.66	867.039	362.562	236.618	163.428	0	149736	26352.5	13979.5	5139.64	4227.47	0	200484		0.0202	4546.83	3304.77	661.205	290.97	168.943	120.942	0	183949	34657.5	16703.5	7890.46	5979.49	0	250229
78	4	0.0174	5031.86	3644.24	738.503	317.744	194.446	136.925	0	157256	27943.7	14732.6	5670.26	4281.48	0	210934		0.0164	5840.31	4210.66	867.039	362.562	236.618	163.428	0	153946	27219.6	14342.1	5376.26	4390.9	0	206325		0.0206	4546.83	3304.77	661.205	290.97	168.943	120.942	0	187254	35318.7	16994.5	8059.4	6100.43	0	254776
79	4	0.0178	5031.86	3644.24	738.503	317.744	194.446	136.925	0	160901	28682.2	15050.4	5864.71	4418.4	0	215966		0.017	5840.31	4210.66	867.039	362.562	236.618	163.428	0	158157	28086.6	14704.7	5612.87	4554.32	0	212165		0.0206	262.389	0	0	0	0	0	0	187254	35318.7	16994.5	8059.4	6100.43	0	255039
80	4	0.0182	5031.86	3644.24	738.503	317.744	194.446	136.925	0	164545	29420.7	15368.1	6059.15	4555.33	0	220998		0.0174	5840.31	4210.66	867.039	362.562	236.618	163.428	0	162368	28953.6	15067.2	5849.49	4717.75	0	218005		0.0207	956.836	811.65	29.6172	115.569	0	0	0	188065	35348.3	17110.1	8059.4	6100.43	0	255995
81	4	0.0186	5031.86	3644.24	738.503	317.744	194.446	136.925	0	168189	30159.2	15685.9	6253.6	4692.25	0	226030		0.018	5840.31	4210.66	867.039	362.562	236.618	163.428	0	166578	29820.7	15429.8	6086.11	4881.18	0	223846		0.0209	1651.28	1304.77	185.979	139.818	1.46529	19.2504	0	189370	35534.3	17249.9	8060.87	6119.68	0	257647
82	4	0.019	5031.86	3644.24	738.503	317.744	194.446	136.925	0	171833	30897.7	16003.6	6448.04	4829.18	0	231061		0.0186	5840.31	4210.66	867.039	362.562	236.618	163.428	0	170789	30687.7	15792.3	6322.73	5044.61	0	229686		0.0212	2345.73	1774.05	305.33	172.68	47.5775	46.0887	0	191144	35839.6	17422.6	8108.44	6165.77	0	259992
83	4	0.0194	5031.86	3644.24	738.503	317.744	194.446	136.925	0	175478	31636.2	16321.3	6642.49	4966.1	0	236093		0.019	5840.31	4210.66	867.039	362.562	236.618	163.428	0	175000	31554.8	16154.9	6559.35	5208.04	0	235526		0.0213	3040.18	2253.86	419.231	208.977	87.6628	70.4441	0	193398	36258.9	17631.6	8196.11	6236.22	0	263033
84	4	0.0198	5031.86	3644.24	738.503	317.744	194.446	136.925	0	179122	32374.7	16639.1	6836.94	5103.03	0	241125		0.0195	5840.31	4210.66	867.039	362.562	236.618	163.428	0	179210	32421.8	16517.5	6795.97	5371.46	0	241367		0.0217	3734.62	2737.3	531.254	246.459	125.671	93.9439	0	196135	36790.1	17878	8321.78	6330.16	0	266767
85	4	0.0202	5031.86	3644.24	738.503	317.744	194.446	136.925	0	182766	33113.3	16956.8	7031.38	5239.95	0	246157		0.0199	5840.31	4210.66	867.039	362.562	236.618	163.428	0	183421	33288.8	16880	7032.58	5534.89	0	247207		0.0218	4429.07	3222.41	642.409	284.488	162.72	117.048	0	199358	37432.5	18162.5	8484.5	6447.21	0	271196
86	4	0.0206	5031.86	3644.24	738.503	317.744	194.446	136.925	0	186410	33851.8	17274.6	7225.83	5376.88	0	251189		0.0203	5840.31	4210.66	867.039	362.562	236.618	163.428	0	187632	34155.9	17242.6	7269.2	5698.32	0	253047		0.0221	4429.07	3222.41	642.409	284.488	162.72	117.048	0	202580	38074.9	18447	8647.22	6564.26	0	275625
87	4	0.021	5031.86	3644.24	738.503	317.744	194.446	136.925	0	190055	34590.3	17592.3	7420.28	5513.8	0	256221		0.0203	262.389	0	0	0	0	0	0	187632	34155.9	17242.6	7269.2	5698.32	0	253310		0.0225	4429.07	3222.41	642.409	284.488	162.72	117.048	0	205802	38717.3	18731.5	8809.94	6681.3	0	280054
88	4	0.0214	5031.86	3644.24	738.503	317.744	194.446	136.925	0	193699	35328.8	17910.1	7614.72	5650.73	0	261253		0.0204	1274.2	1039.72	110.567	123.917	0	0	0	188671	34266.4	17366.5	7269.2	5698.32	0	254584		0.0228	4429.07	3222.41	642.409	284.488	162.72	117.048	0	209025	39359.7	19016	8972.66	6798.35	0	284483
89	4	0.0218	5031.86	3644.24	738.503	317.744	194.446	136.925	0	197343	36067.3	18227.8	7809.17	5787.65	0	266284		0.0206	1274.2	1039.72	110.567	123.917	0	0	0	189711	34377	17490.4	7269.2	5698.32	0	255858		0.0231	4429.07	3222.41	642.409	284.488	162.72	117.048	0	212247	40002.2	19300.5	9135.37	6915.4	0	288913
90	4	0.022	5031.86	3644.24	738.503	317.744	194.446	136.925	0	200987	36805.8	18545.6	8003.61	5924.58	0	271316		0.0207	1274.2	1039.72	110.567	123.917	0	0	0	190751	34487.6	17614.3	7269.2	5698.32	0	257132		0.0234	4429.07	3222.41	642.409	284.488	162.72	117.048	0	215470	40644.6	19584.9	9298.09	7032.45	0	293342
91	4	0.0224	5031.86	3644.24	738.503	317.744	194.446	136.925	0	204632	37544.3	18863.3	8198.06	6061.5	0	276348		0.0207	1274.2	1039.72	110.567	123.917	0	0	0	191791	34598.1	17738.3	7269.2	5698.32	0	258406		0.0237	4429.07	3222.41	642.409	284.488	162.72	117.048	0	218692	41287	19869.4	9460.81	7149.5	0	297771
92	4	0.0228	5031.86	3644.24	738.503	317.744	194.446	136.925	0	208276	38282.8	19181	8392.51	6198.43	0	281380		0.0208	1274.2	1039.72	110.567	123.917	0	0	0	192830	34708.7	17862.2	7269.2	5698.32	0	259681		0.024	4429.07	3222.41	642.409	284.488	162.72	117.048	0	221914	41929.4	20153.9	9623.53	7266.55	0	302200
93	4	0.0232	5031.86	3644.24	738.503	317.744	194.446	136.925	0	211920	39021.3	19498.8	8586.95	6335.36	0	286412		0.0209	1274.2	1039.72	110.567	123.917	0	0	0	193870	34819.3	17986.1	7269.2	5698.32	0	260955		0.0243	4429.07	3222.41	642.409	284.488	162.72	117.048	0	225137	42571.8	20438.4	9786.25	7383.59	0	306629
94	4	0.0235	5031.86	3644.24	738.503	317.744	194.446	136.925	0	215564	39759.8	19816.5	8781.4	6472.28	0	291444		0.021	1274.2	1039.72	110.567	123.917	0	0	0	194910	34929.9	18110	7269.2	5698.32	0	262229		0.0247	4429.07	3222.41	642.409	284.488	162.72	117.048	0	228359	43214.2	20722.9	9948.97	7500.64	0	311058
95	4	0.0239	5031.86	3644.24	738.503	317.744	194.446	136.925	0	219208	40498.3	20134.3	8975.84	6609.21	0	296476		0.0211	1274.2	1039.72	110.567	123.917	0	0	0	195949	35040.4	18233.9	7269.2	5698.32	0	263503		0.025	4429.07	3222.41	642.409	284.488	162.72	117.048	0	231582	43856.6	21007.4	10111.7	7617.69	0	315487
96	4	0.0243	5031.86	3644.24	738.503	317.744	194.446	136.925	0	222853	41236.8	20452	9170.29	6746.13	0	301508		0.0213	1274.2	1039.72	110.567	123.917	0	0	0	196989	35151	18357.8	7269.2	5698.32	0	264777		0.0253	4429.07	3222.41	642.409	284.488	162.72	117.048	0	234804	44499	21291.9	10274.4	7734.74	0	319916
97	5	0.0243	262.389	0	0	0	0	0	0	222853	41236.8	20452	9170.29	6746.13	0	301770		0.0214	1274.2	1039.72	110.567	123.917	0	0	0	198029	35261.6	18481.8	7269.2	5698.32	0	266052		0.0256	4429.07	3222.41	642.409	284.488	162.72	117.048	0	238026	45141.4	21576.4	10437.1	7851.79	0	324345
98	5	0.0244	1397.55	1131.17	137.161	129.213	0	0	0	223984	41373.9	20581.2	9170.29	6746.13	0	303167		0.0215	1274.2	1039.72	110.567	123.917	0	0	0	199069	35372.1	18605.7	7269.2	5698.32	0	267326		0.026	4429.07	3222.41	642.409	284.488	162.72	117.048	0	241249	45783.8	21860.8	10599.9	7968.84	0	328774
99	5	0.0246	2532.7	1902.66	336.294	182.265	58.6986	52.7815	0	225887	41710.2	20763.5	9228.99	6798.91	0	305700		0.0217	1274.2	1039.72	110.567	123.917	0	0	0	200108	35482.7	18729.6	7269.2	5698.32	0	268600		0.0264	4429.07	3222.41	642.409	284.488	162.72	117.048	0	244471	46426.3	22145.3	10762.6	8085.88	0	333203
[truncated: 100 more columns]
